# Supplementary material for: SILAC-MS Based Characterization of LPS and Resveratrol Induced Changes in Adipocyte Proteomics – Resveratrol as Ameliorating Factor on LPS Induced Changes
Source: PLoS One. 2016 Jul 20;11(7):e0159747. doi: 10.1371/journal.pone.0159747 (PMC4954707; doi:10.1371/journal.pone.0159747)
Supplement: S1 Table — (XLSX) [file pone.0159747.s001.xlsx]

## Sheet: Sheet1
Full list of up and downregulated proteins by LPS
				Ratio Control/LPS			LPS/Control
Symbol	Id	Full describtion	Rep1	Rep2	Rep3	Avg	Fold change	P value
Ifit1	Q64282	Interferon-induced protein with tetratricopeptide repeats 1	0.11994	0.13509	0.1528	0.135943	7.35601	0.00121888
Fam129b	Q8R1F1	Niban-like protein 1	0.21263	0.1869	0.17015	0.189893	5.26612	0.00150123
Dctn2	Q99KJ8	Dynactin subunit 2	0.27593	0.23422	0.23519	0.248447	4.02501	0.00149145
Eif3a	P23116	Eukaryotic translation initiation factor 3 subunit A	0.36119	0.2724	0.19001	0.274533	3.64254	0.0190757
Stat1	P42225	Signal transducer and activator of transcription 1	0.3529	0.28138	0.23565	0.289977	3.44855	0.00860498
Cyp1b1	Q64429	Cytochrome P450 1B1	0.31475	0.42981	0.21364	0.3194	3.13087	0.0280699
Copa	Q8CIE6	Coatomer subunit alpha	0.53383	0.29222	0.26713	0.364393	2.74429	0.0396206
Sec23a	Q01405	Protein transport protein Sec23A	0.49072	0.4082	0.23277	0.37723	2.6509	0.0449602
Cct5	P80316	T-complex protein 1 subunit epsilon	0.50177	0.35372	0.39267	0.416053	2.40354	0.0133479
C3	P01027	Complement C3	0.43062	0.40065	0.42461	0.418627	2.38876	0.000641597
B2m	P01887	Beta-2-microglobulin	0.54469	0.38894	0.32345	0.419027	2.38648	0.0279427
Ehd1	Q9WVK4	EH domain-containing protein 1	0.56821	0.38581	0.32158	0.4252	2.35183	0.034206
Rpl4	Q9D8E6	60S ribosomal protein L4	0.6201	0.34095	0.4072	0.456083	2.19258	0.0439901
Eef1g	Q9D8N0	Elongation factor 1-gamma	0.58284	0.43222	0.45744	0.490833	2.03735	0.0158191
H2-K1*	P03991;P04223;P14428;P01901	H-2 class I histocompatibility antigen, K-W28 alpha chain, K-K alpha chain, K-Q alpha chain, K-B alpha chain	0.43247	0.61391	0.47326	0.506547	1.97415	0.022306
Opa1	P58281	Dynamin-like 120 kDa protein, mitochondrial	0.63423	0.42511	0.46061	0.50665	1.97375	0.0295262
H2-D1;H2-Q10*	P01899;P01898;P01896	H-2 class I histocompatibility antigen, D-B alpha chain;H-2 class I histocompatibility antigen, Q10 alpha chain, alpha chain	0.57289	0.38132	0.59899	0.517733	1.9315	0.0421096
Hnrnpab	Q99020	Heterogeneous nuclear ribonucleoprotein A/B	0.52297	0.49653	0.61817	0.54589	1.83187	0.0115515
Ppp1cb	P62141	Serine/threonine-protein phosphatase PP1-beta catalytic subunit	0.46113	0.70018	0.47974	0.547017	1.8281	0.0429201
Retsat	Q64FW2	All-trans-retinol 13,14-reductase	0.60875	0.45253	0.62458	0.561953	1.77951	0.0296878
Rps16	P14131	40S ribosomal protein S16	0.59038	0.65831	0.44837	0.565687	1.76776	0.0364114
Cyb5a	P56395	Cytochrome b5	0.68871	0.60604	0.48076	0.591837	1.68966	0.036506
Gps1	Q99LD4	COP9 signalosome complex subunit 1	0.66227	0.56114	0.57437	0.59926	1.66872	0.00997004
S100a6	P14069	Protein S100-A6	0.73225	0.6536	0.52606	0.637303	1.56911	0.0417568
Ruvbl1	P60122	RuvB-like 1	0.73416	0.58209	0.60302	0.639757	1.56309	0.0245819
Tubb4b	P68372	Tubulin beta-4B chain	0.69286	0.64396	0.59175	0.642857	1.55556	0.0103774
Sod2	P09671	Superoxide dismutase [Mn], mitochondrial	0.76855	0.63521	0.54336	0.64904	1.54074	0.0477227
Sept7	O55131	Septin-7	0.64462	0.62257	0.69857	0.655253	1.52613	0.00641104
Mthfd2	P18155	Bifunctional methylenetetrahydrofolate dehydrogenase/cyclohydrolase, mitochondrial	0.71575	0.75628	0.67312	0.71505	1.3985	0.00984693
Dbt	P53395	Lipoamide acyltransferase component of branched-chain alpha-keto acid dehydrogenase complex, mitochondrial	0.82258	0.6549	0.68977	0.722417	1.38424	0.0410329
Rab6a;Rab6b*	P35279;P61294	Ras-related protein Rab-6A;Ras-related protein Rab-6B	0.77058	0.65089	0.75277	0.724747	1.37979	0.0254451
Ca5b	Q9QZA0	Carbonic anhydrase 5B, mitochondrial	0.71843	0.78452	0.69349	0.732147	1.36585	0.0134386
Diablo	Q9JIQ3	Diablo homolog, mitochondrial	0.71602	0.66884	0.81324	0.7327	1.36482	0.0316457
Psmd2	Q8VDM4	26S proteasome non-ATPase regulatory subunit 2	0.77149	0.65501	0.77794	0.734813	1.36089	0.0308831
Tmlhe	Q91ZE0	Trimethyllysine dioxygenase, mitochondrial	0.73616	0.82388	0.66914	0.74306	1.34579	0.0377511
Trap1	Q9CQN1	Heat shock protein 75 kDa, mitochondrial	0.78531	0.72957	0.73476	0.74988	1.33355	0.00654625
Rcn3	Q8BH97	Reticulocalbin-3	0.77819	0.69033	0.78287	0.750463	1.33251	0.0195474
Impad1	Q80V26	Inositol monophosphatase 3	0.83588	0.7698	0.68	0.761893	1.31252	0.0442747
Tars	Q9D0R2	Threonine--tRNA ligase, cytoplasmic	0.8099	0.70452	0.79098	0.768467	1.30129	0.0253769
Ubc;Ubb;Rps27a;Uba52*	P0CG50;P0CG49;P62983;P62984	Polyubiquitin-C;Polyubiquitin-B;Ubiquitin-40S ribosomal protein S27a;Ubiquitin-60S ribosomal protein L40	0.82524	0.74957	0.74884	0.77455	1.29107	0.0154141
Dhtkd1	A2ATU0	Probable 2-oxoglutarate dehydrogenase E1 component DHKTD1, mitochondrial	0.82554	0.83653	0.70494	0.789003	1.26742	0.0486951
Pdia6	Q922R8	Protein disulfide-isomerase A6	0.78546	0.85783	0.75914	0.80081	1.24874	0.0255394
Amacr	O09174	Alpha-methylacyl-CoA racemase	0.87802	0.77081	0.81632	0.821717	1.21696	0.0344349
Acat1	Q8QZT1	Acetyl-CoA acetyltransferase, mitochondrial	0.84782	0.81264	0.81099	0.823817	1.21386	0.00552187
Idh3a	Q9D6R2	Isocitrate dehydrogenase [NAD] subunit alpha, mitochondrial	0.81008	0.89282	0.77032	0.824407	1.21299	0.0459728
Poldip2	Q91VA6	Polymerase delta-interacting protein 2	0.81879	0.8796	0.83336	0.843917	1.18495	0.0156622
Csnk2a2	O54833	Casein kinase II subunit alpha	0.847	0.89049	0.79451	0.844	1.18483	0.0354125
Pccb	Q99MN9	Propionyl-CoA carboxylase beta chain, mitochondrial	0.90968	0.83631	0.81763	0.85454	1.17022	0.0395848
Acadvl	P50544	Very long-chain specific acyl-CoA dehydrogenase, mitochondrial	0.87718	0.84849	0.88331	0.86966	1.14987	0.00778646
Atp5l	Q9CPQ8	ATP synthase subunit g, mitochondrial	0.85989	0.89388	0.86585	0.873207	1.1452	0.0076488
Ndufs8	Q8K3J1	NADH dehydrogenase [ubiquinone] iron-sulfur protein 8, mitochondrial	0.91736	0.88053	0.82914	0.875677	1.14197	0.0450515
Lonp1	Q8CGK3	Lon protease homolog, mitochondrial	0.89724	0.89918	0.85922	0.885213	1.12967	0.0143772
Tmem126a	Q9D8Y1	Transmembrane protein 126A	0.88676	0.90436	0.91157	0.900897	1.11001	0.00611104
Gcdh	Q60759	Glutaryl-CoA dehydrogenase, mitochondrial	0.93506	0.88427	0.88573	0.901687	1.10903	0.0298362
Uggt1	Q6P5E4	UDP-glucose:glycoprotein glucosyltransferase 1	0.90351	0.92588	0.88015	0.90318	1.1072	0.0199274
Hsd17b4	P51660	Peroxisomal multifunctional enzyme type 2	0.91648	0.94618	0.89987	0.920843	1.08596	0.0300402
N/A;Fv4*	P10404;P11370	MLV-related proviral Env polyprotein;Retrovirus-related Env polyprotein from Fv-4 locus	0.92929	0.90716	0.93434	0.923597	1.08272	0.0127566
Aldh6a1	Q9EQ20	Methylmalonate-semialdehyde dehydrogenase [acylating], mitochondrial	1.0928	1.1498	1.0731	1.10523	-1.10523	0.0404098
Ndufa10	Q99LC3	NADH dehydrogenase [ubiquinone] 1 alpha subcomplex subunit 10, mitochondrial	1.0977	1.1632	1.1163	1.12573	-1.12573	0.020584
Ech1	O35459	Delta(3,5)-Delta(2,4)-dienoyl-CoA isomerase, mitochondrial	1.1294	1.0926	1.209	1.14367	-1.14367	0.0464857
Ssr4	Q62186	Translocon-associated protein subunit delta	1.1129	1.178	1.2002	1.1637	-1.1637	0.0218542
Dhrs4	Q99LB2	Dehydrogenase/reductase SDR family member 4	1.1739	1.2279	1.1311	1.17763	-1.17763	0.020575
Ivd	Q9JHI5	Isovaleryl-CoA dehydrogenase, mitochondrial	1.1819	1.1985	1.1744	1.18493	-1.18493	0.00124788
Cyb5b	Q9CQX2	Cytochrome b5 type B	1.218	1.1034	1.2483	1.1899	-1.1899	0.0446261
Pc	Q05920	Pyruvate carboxylase, mitochondrial	1.2368	1.1899	1.1761	1.20093	-1.20093	0.00684517
Ugt1a6	Q64435	UDP-glucuronosyltransferase 1-6	1.2405	1.2352	1.1412	1.20563	-1.20563	0.0205544
Ganab	Q8BHN3	Neutral alpha-glucosidase AB	1.2674	1.1506	1.228	1.21533	-1.21533	0.0208119
Anxa2	P07356	Annexin A2	1.2158	1.3067	1.1507	1.2244	-1.2244	0.0319132
Kiaa0090	Q8C7X2	Uncharacterized protein KIAA0090	1.2415	1.1755	1.2578	1.22493	-1.22493	0.0103197
Nln	Q91YP2	Neurolysin, mitochondrial	1.3262	1.1436	1.2311	1.23363	-1.23363	0.0397158
Arl6ip5	Q8R5J9	PRA1 family protein 3	1.1997	1.379	1.1851	1.2546	-1.2546	0.0438345
Sfxn3	Q91V61	Sideroflexin-3	1.2362	1.2866	1.2495	1.25743	-1.25743	0.00271062
Mgst3	Q9CPU4	Microsomal glutathione S-transferase 3	1.1635	1.2888	1.3352	1.2625	-1.2625	0.030366
Pla2g15	Q8VEB4	Group XV phospholipase A2	1.2581	1.2559	1.2974	1.27047	-1.27047	0.00194102
Man2b2	O54782	Epididymis-specific alpha-mannosidase	1.2778	1.3661	1.1856	1.2765	-1.2765	0.0273372
Mgst1	Q91VS7	Microsomal glutathione S-transferase 1	1.1791	1.2566	1.3958	1.27717	-1.27717	0.0388576
Col6a1	Q04857	Collagen alpha-1(VI) chain	1.3773	1.1928	1.3058	1.29197	-1.29197	0.026161
Ncln	Q8VCM8	Nicalin	1.2833	1.2879	1.3963	1.3225	-1.3225	0.0096291
Sigmar1	O55242	Sigma non-opioid intracellular receptor 1	1.3625	1.1844	1.4726	1.33983	-1.33983	0.0454784
Rtn3	Q9ES97	Reticulon-3	1.3286	1.2689	1.4274	1.34163	-1.34163	0.0134151
Abcb10	Q9JI39	ATP-binding cassette sub-family B member 10, mitochondrial	1.3802	1.4608	1.2634	1.36813	-1.36813	0.0178766
Atp6v0a1	Q9Z1G4	V-type proton ATPase 116 kDa subunit a isoform 1	1.2156	1.4923	1.4055	1.37113	-1.37113	0.0360358
Tfrc	Q62351	Transferrin receptor protein 1	1.2616	1.3229	1.5409	1.37513	-1.37513	0.0348084
Surf4	Q64310	Surfeit locus protein 4	1.3461	1.3377	1.4872	1.39033	-1.39033	0.0107482
Itga6	Q61739	Integrin alpha-6	1.3067	1.3185	1.575	1.40007	-1.40007	0.0318093
Derl1	Q99J56	Derlin-1	1.2981	1.4454	1.4618	1.40177	-1.40177	0.0124294
Canx	P35564	Calnexin	1.4464	1.4623	1.3529	1.42053	-1.42053	0.00477509
Dpp7	Q9ET22	Dipeptidyl peptidase 2	1.3646	1.3788	1.5297	1.42437	-1.42437	0.0105408
Npc1	O35604	Niemann-Pick C1 protein	1.2865	1.6434	1.3577	1.4292	-1.4292	0.0418758
Ano10	Q8BH79	Anoctamin-10	1.4213	1.4204	1.4641	1.43527	-1.43527	0.000764907
Scd1	P13516	Acyl-CoA desaturase 1	1.3312	1.6255	1.3856	1.44743	-1.44743	0.0266772
Smarca5	Q91ZW3	SWI/SNF-related matrix-associated actin-dependent regulator of chromatin subfamily A member 5	1.348	1.4217	1.5892	1.45297	-1.45297	0.0166409
Cat	P24270	Catalase	1.3613	1.5748	1.6038	1.5133	-1.5133	0.0155103
Maoa	Q64133	Amine oxidase [flavin-containing] A	1.2622	1.5517	1.7304	1.51477	-1.51477	0.0480126
Tmem43	Q9DBS1	Transmembrane protein 43	1.398	1.3619	1.7984	1.51943	-1.51943	0.0436395
Galnt2	Q6PB93	Polypeptide N-acetylgalactosaminyltransferase 2	1.2596	1.67	1.6491	1.52623	-1.52623	0.0458585
Rpn1	Q91YQ5	Dolichyl-diphosphooligosaccharide--protein glycosyltransferase subunit 1	1.3834	1.5168	1.6864	1.52887	-1.52887	0.0179555
Atp2a2	O55143	Sarcoplasmic/endoplasmic reticulum calcium ATPase 2	1.6261	1.5941	1.3673	1.52917	-1.52917	0.0164481
Ermp1	Q3UVK0	Endoplasmic reticulum metallopeptidase 1	1.2851	1.6728	1.6429	1.5336	-1.5336	0.0385333
Ddost	O54734	Dolichyl-diphosphooligosaccharide--protein glycosyltransferase 48 kDa subunit	1.3579	1.6297	1.6256	1.53773	-1.53773	0.0194528
Nedd4	P46935	E3 ubiquitin-protein ligase NEDD4	1.5076	1.8242	1.3711	1.56763	-1.56763	0.0341737
Clca2	Q8BG22	Calcium-activated chloride channel regulator 2	1.3463	1.5809	1.8366	1.58793	-1.58793	0.0368
Dad1	P61804	Dolichyl-diphosphooligosaccharide--protein glycosyltransferase subunit DAD1	1.3449	1.7251	1.6949	1.5883	-1.5883	0.029522
Cfd	P03953	Complement factor D	1.437	1.5391	1.8147	1.59693	-1.59693	0.0216223
Sdhc	Q9CZB0	Succinate dehydrogenase cytochrome b560 subunit, mitochondrial	1.8271	1.4107	1.5544	1.5974	-1.5974	0.025573
Cnih4	Q9CX13	Protein cornichon homolog 4	1.5097	1.4215	1.9055	1.61223	-1.61223	0.034368
Rpn2	Q9DBG6	Dolichyl-diphosphooligosaccharide--protein glycosyltransferase subunit 2	1.4313	1.6922	1.7219	1.61513	-1.61513	0.0149825
Pcyox1l	Q8C7K6	Prenylcysteine oxidase-like	1.4008	2.0558	1.5461	1.66757	-1.66757	0.049449
Slc25a3	Q8VEM8	Phosphate carrier protein, mitochondrial	1.4902	1.5181	2.0528	1.68703	-1.68703	0.0387575
Stt3a	P46978	Dolichyl-diphosphooligosaccharide--protein glycosyltransferase subunit STT3A	2.0658	1.6074	1.4112	1.6948	-1.6948	0.0440837
Dgat1	Q9Z2A7	Diacylglycerol O-acyltransferase 1	1.6311	1.8047	1.8127	1.7495	-1.7495	0.00379314
Atp6v0c	P63082	V-type proton ATPase 16 kDa proteolipid subunit	1.4892	1.7329	2.047	1.75637	-1.75637	0.0263427
Itgav	P43406	Integrin alpha-V	1.6836	1.9067	1.7213	1.77053	-1.77053	0.00449377
Adipoq	Q60994	Adiponectin	1.5735	1.6764	2.0795	1.77647	-1.77647	0.0214155
Ncstn	P57716	Nicastrin	1.4259	1.7596	2.2365	1.80733	-1.80733	0.0475322
Itgb1	P09055	Integrin beta-1	1.6179	1.536	2.3418	1.8319	-1.8319	0.0475298
Anpep	P97449	Aminopeptidase N	1.548	1.5974	2.3671	1.8375	-1.8375	0.0498243
Myadm	O35682	Myeloid-associated differentiation marker	1.5997	1.7997	2.3061	1.90183	-1.90183	0.0279605
Ebp	P70245	3-beta-hydroxysteroid-Delta(8),Delta(7)-isomerase	1.6014	1.9049	2.3302	1.9455	-1.9455	0.0263977
Srprb	P47758	Signal recognition particle receptor subunit beta	1.676	1.8557	2.8735	2.13507	-2.13507	0.0476675
Glmp	Q9JHJ3	Lysosomal protein NCU-G1	2.5635	2.0214	2.0442	2.2097	-2.2097	0.0095391
*Differentiation was not possible between proteins or isoforms
