# Supplementary material for: SILAC-MS Based Characterization of LPS and Resveratrol Induced Changes in Adipocyte Proteomics – Resveratrol as Ameliorating Factor on LPS Induced Changes
Source: PLoS One. 2016 Jul 20;11(7):e0159747. doi: 10.1371/journal.pone.0159747 (PMC4954707; doi:10.1371/journal.pone.0159747)
Supplement: S2 Table — (XLSX) [file pone.0159747.s002.xlsx]

## Sheet: All HL and HM
Total list for identidied proteins
	Heavy (H): control
	Medium (M): LPS
	Light (L): LPS + RSV
Ratio H/M normalized Rep1	Ratio H/M normalized Rep2	Ratio H/M normalized Rep3	Ratio H/L normalized Rep1	Ratio H/L normalized Rep2	Ratio H/L normalized Rep3	HM t-test Significant	HL t-test Significant	Avg Ratio H/M	Avg Fold H/M	HM t-test p value	Avg Ratio H/L	Avg Fold H/L	HL t-test p value	Protein IDs	Majority protein IDs	Protein names	Gene names	Proteins
0.101381	-0.540212	-0.731206	-0.0424568	-0.205164	-0.678649			0.787623	-1.26964	0.261525	0.821063	-1.21793	0.247054	P62259	P62259	14-3-3 protein epsilon	Ywhae	1
-0.0165995	-0.448312	-0.794057	-0.0855426	-0.196723	-0.527388			0.76606	-1.30538	0.203018	0.836257	-1.19581	0.178964	Q9CQV8	Q9CQV8	14-3-3 protein beta/alpha;14-3-3 protein beta/alpha, N-terminally processed	Ywhab	1
-0.0336286	-0.628564	-1.56533	-0.21833	-0.417232	-1.59235			0.653893	-1.5293	0.237733	0.646683	-1.54635	0.225373	Q6P5F9	Q6P5F9	Exportin-1	Xpo1	1
0.033652	0.331132	0.395831	0.0839282	0.249263	0.36614			1.1991	1.1991	0.150873	1.17913	1.17913	0.10438	B7ZMP1	B7ZMP1	Probable Xaa-Pro aminopeptidase 3	Xpnpep3	1
0.450274	-0.507357	-1.28356	0.392647	-0.0787617	-1.29761			0.826863	-1.20939	0.46685	0.888823	-1.12508	0.581773	Q6P1B1	Q6P1B1	Xaa-Pro aminopeptidase 1	Xpnpep1	1
-0.350118	-1.01713	-1.67526	0.553164	0.0480967	-0.677287			0.530577	-1.88474	0.117684	1.04218	1.04218	0.949881	Q00519	Q00519	Xanthine dehydrogenase/oxidase;Xanthine dehydrogenase;Xanthine oxidase	Xdh	1
0.22132	-0.161653	-1.24298	0.271426	0.0167816	-0.937298			0.827433	-1.20856	0.463257	0.913637	-1.09453	0.616013	Q9EQH3	Q9EQH3	Vacuolar protein sorting-associated protein 35	Vps35	1
-0.0101344	-0.418793	-1.10213	0.0551957	0.102188	-0.749596			0.735627	-1.35939	0.250286	0.90239	-1.10817	0.549247	Q9QZ88	Q9QZ88	Vacuolar protein sorting-associated protein 29	Vps29	1
0.0877344	-0.32887	-1.30707	-0.0264989	-0.0147473	-1.44242			0.754333	-1.32567	0.338208	0.77986	-1.28228	0.406272	Q8C0E2	Q8C0E2	Vacuolar protein sorting-associated protein 26B	Vps26b	1
-0.154618	-0.496692	-0.398817	0.0292761	-0.0444343	-0.631802			0.788527	-1.26819	0.0750538	0.878513	-1.13829	0.410884	P40336	P40336	Vacuolar protein sorting-associated protein 26A	Vps26a	1
-0.186213	-0.504673	-1.29647	0.059909	-0.592919	-1.53299			0.663617	-1.50689	0.182554	0.683653	-1.46273	0.27478	P20152;P15331;P31001;P19246;P08553;P08551;P46660	P20152	Vimentin	Vim	7
0.244156	0.419431	0.699996	0.213254	0.159371	0.428464			1.3821	1.3821	0.075741	1.2073	1.2073	0.0831207	Q60931	Q60931	Voltage-dependent anion-selective channel protein 3	Vdac3	1
0.225275	0.320773	0.761455	0.133564	0.214498	0.547055			1.37107	1.37107	0.118556	1.23947	1.23947	0.142379	Q60930	Q60930	Voltage-dependent anion-selective channel protein 2	Vdac2	1
0.220949	0.35321	0.720016	0.135535	0.167358	0.449641			1.36337	1.36337	0.101786	1.19573	1.19573	0.128527	Q60932	Q60932	Voltage-dependent anion-selective channel protein 1	Vdac1	1
0.0475383	-0.579728	-1.12589	-0.0129994	-0.447269	-1.05466			0.72027	-1.38837	0.244602	0.73529	-1.36001	0.236556	Q01853	Q01853	Transitional endoplasmic reticulum ATPase	Vcp	1
0.2806	-1.16143	-1.11244	0.189034	-0.887874	-0.9918			0.708093	-1.41224	0.295076	0.727753	-1.37409	0.27402	Q64727	Q64727	Vinculin	Vcl	1
-0.292157	-0.313262	-0.608232	0.268315	0.0732718	0.207268			0.759167	-1.31723	0.0581107	1.137	1.137	0.0864656	Q62465	Q62465	Synaptic vesicle membrane protein VAT-1 homolog	Vat1	1
0.00992034	-0.583052	-2.52766	-0.0386286	-0.554273	-2.29103			0.615957	-1.62349	0.309866	0.619637	-1.61385	0.293709	Q9Z1Q9	Q9Z1Q9	Valine--tRNA ligase	Vars	1
2.2545	-0.122303	2.24157	2.43141	0.174662	2.7956			3.47317	3.47317	0.206304	4.4887	4.4887	0.159194	P70280	P70280	Vesicle-associated membrane protein 7	Vamp7	1
0.212383	-1.21471	-0.874587	0.146916	-0.828204	-0.492058			0.711623	-1.40524	0.283212	0.793813	-1.25974	0.304833	P56399	P56399	Ubiquitin carboxyl-terminal hydrolase 5	Usp5	1
-0.252896	-0.842982	-1.25271	-0.45338	-0.610279	-1.02453			0.605453	-1.65165	0.114312	0.625657	-1.59832	0.0550087	Q9Z1Z0	Q9Z1Z0	General vesicular transport factor p115	Uso1	1
-0.0645101	0.624522	0.939527	-0.0767519	0.363227	0.664392			1.47196	1.47196	0.233842	1.27313	1.27313	0.278678	Q78IK2	Q78IK2	Up-regulated during skeletal muscle growth protein 5	Usmg5	1
0.0272955	0.0807941	0.0524158	-0.0423825	0.0298416	-0.0204136			1.0379	1.0379	0.0742536	0.992633	-1.00742	0.658471	Q9CR68	Q9CR68	Cytochrome b-c1 complex subunit Rieske, mitochondrial;Cytochrome b-c1 complex subunit 11	Uqcrfs1	1
-0.0282781	0.141694	0.498353	0.0988237	0.0720372	0.277152			1.16546	1.16546	0.319288	1.1113	1.1113	0.146148	Q9DB77	Q9DB77	Cytochrome b-c1 complex subunit 2, mitochondrial	Uqcrc2	1
0.116232	0.169027	0.320427	0.0962619	0.0190613	0.299245			1.1523	1.1523	0.0808798	1.10427	1.10427	0.239972	Q9CZ13	Q9CZ13	Cytochrome b-c1 complex subunit 1, mitochondrial	Uqcrc1	1
0.337882	-0.845961	-1.06615	0.473216	-0.474793	-0.281036			0.765943	-1.30558	0.351871	0.976923	-1.02362	0.775522	Q9EPU0	Q9EPU0	Regulator of nonsense transcripts 1	Upf1	1
0.310922	0.304745	0.190552	0.438506	0.17594	0.225275	+		1.20563	1.20563	0.0205544	1.21797	1.21797	0.0737974	Q64435;Q63886;P70691;Q62452;P17717	Q64435	UDP-glucuronosyltransferase 1-6	Ugt1a6	5
-0.198825	-1.53245	-0.860478	-0.273849	-1.54486	-0.616481			0.58924	-1.6971	0.153991	0.607367	-1.64645	0.165957	Q91ZJ5	Q91ZJ5	UTP--glucose-1-phosphate uridylyltransferase	Ugp2	1
-0.146388	-0.111103	-0.184179	-0.172441	-0.201742	-0.132689	+	+	0.90318	-1.1072	0.0199274	0.889657	-1.12403	0.0137378	Q6P5E4	Q6P5E4	UDP-glucose:glycoprotein glucosyltransferase 1	Uggt1	1
0.0167816	-0.336282	0.331247	-0.210246	-0.46941	0.210888			1.02063	1.02063	0.985642	0.914683	-1.09327	0.513142	O70475	O70475	UDP-glucose 6-dehydrogenase	Ugdh	1
-0.0462356	0.358396	-0.0989844	-0.0122425	0.0706641	-0.0735147			1.06138	1.06138	0.671512	0.997357	-1.00265	0.915152	Q8VCH8	Q8VCH8	UBX domain-containing protein 4	Ubxn4	1
0.27453	-0.00180454	0.213005	0.278817	0.112366	0.182692			1.12248	1.12248	0.192938	1.14307	1.14307	0.058112	Q8R317;Q99NB8	Q8R317	Ubiquilin-1	Ubqln1	2
-0.239311	-0.630796	-1.5514	-0.368868	-0.281141	-1.28486			0.611383	-1.63564	0.173602	0.669247	-1.49422	0.182216	P68037	P68037	Ubiquitin-conjugating enzyme E2 L3	Ube2l3	1
0.0454429	-0.622288	-0.90809	-0.329975	-0.34806	-1.11538			0.738177	-1.35469	0.221875	0.68092	-1.4686	0.147182	P61087	P61087	Ubiquitin-conjugating enzyme E2 K	Ube2k	1
-0.277114	-0.415865	-0.417271	-0.427789	-0.34628	-0.563625	+	+	0.77455	-1.29107	0.0154141	0.735537	-1.35955	0.0196187	P0CG50;P0CG49;P62983;P62984	P0CG50;P0CG49;P62983;P62984	Polyubiquitin-C;Ubiquitin;Ubiquitin-related 1;Ubiquitin-related 2;Polyubiquitin-B;Ubiquitin;Ubiquitin-40S ribosomal protein S27a;Ubiquitin;40S ribosomal protein S27a;Ubiquitin-60S ribosomal protein L40;Ubiquitin;60S ribosomal protein L40	Ubc;Ubb;Rps27a;Uba52	4
-0.0369106	-1.16978	-0.793057	-0.311739	-0.843526	-0.919069			0.66545	-1.50274	0.183338	0.6306	-1.58579	0.0686168	Q02053;P31254	Q02053	Ubiquitin-like modifier-activating enzyme 1	Uba1	2
0.0959919	-0.378307	-1.11422	0.174023	0.0422241	-0.810384			0.766693	-1.3043	0.317051	0.909377	-1.09965	0.586683	Q3TW96;Q6P549;Q91YN5	Q3TW96	UDP-N-acetylhexosamine pyrophosphorylase-like protein 1	Uap1l1	3
0.399007	0.420294	-0.130918	0.190299	0.293606	-0.271009			1.19002	1.19002	0.331062	1.06515	1.06515	0.722265	Q9JMH6	Q9JMH6	Thioredoxin reductase 1, cytoplasmic	Txnrd1	1
0.10809	0.0657101	0.0265876	-0.0415805	-0.382965	-0.197104			1.04767	1.04767	0.104952	0.87025	-1.1491	0.170561	Q91W90	Q91W90	Thioredoxin domain-containing protein 5	Txndc5	1
-0.12191	-0.132293	0.021764	-0.0331709	-0.121267	-0.214023			0.94885	-1.05391	0.259431	0.919593	-1.08744	0.142965	Q8BFR5	Q8BFR5	Elongation factor Tu, mitochondrial	Tufm	1
-0.574347	-0.571214	-1.65644	-0.759991	-0.509163	-1.58251			0.553953	-1.80521	0.122654	0.542343	-1.84385	0.0992832	Q922F4	Q922F4	Tubulin beta-6 chain	Tubb6	1
-0.12874	-0.0191704	-0.454941	-0.130934	-0.125054	-0.548902			0.87699	-1.14026	0.264454	0.837917	-1.19344	0.196005	P99024;A2AQ07	P99024	Tubulin beta-5 chain	Tubb5	2
-0.529364	-0.634957	-0.75694	-0.80045	-0.505718	-0.663968	+	+	0.642857	-1.55556	0.0103774	0.63654	-1.57099	0.0164031	P68372	P68372	Tubulin beta-4B chain	Tubb4b	1
-0.299951	-0.0407788	-1.21153	-0.174833	-0.166697	-0.594901			0.73874	-1.35366	0.282339	0.812947	-1.23009	0.157968	Q7TMM9;Q9CWF2	Q7TMM9;Q9CWF2	Tubulin beta-2A chain;Tubulin beta-2B chain	Tubb2a;Tubb2b	2
0.109561	0.108357	-0.134208	-0.0402298	0.0180643	-0.351958			1.02269	1.02269	0.763487	0.922873	-1.08357	0.391051	P68373	P68373	Tubulin alpha-1C chain	Tuba1c	1
0.104873	0.329066	0.467175	0.232906	0.266757	-0.137283			1.238	1.238	0.104512	1.09584	1.09584	0.449136	P68369;P05214	P68369;P05214	Tubulin alpha-1A chain;Tubulin alpha-3 chain	Tuba1a;Tuba3a	2
0.347439	0.371169	-0.146771	0.498966	0.285698	-0.371478			1.15632	1.15632	0.376099	1.13506	1.13506	0.651511	Q6P5F7	Q6P5F7	Protein tweety homolog 3	Ttyh3	1
-0.493195	-1.23582	-0.659996	-0.949505	-0.578887	-0.759771		+	0.58931	-1.6969	0.071363	0.592627	-1.6874	0.0191174	Q3UDE2	Q3UDE2	Tubulin--tyrosine ligase-like protein 12	Ttll12	1
0.0813396	-0.497893	-0.822121	0.0426443	-0.0582927	-0.741324			0.77725	-1.28659	0.258583	0.862863	-1.15893	0.413241	P23591	P23591	GDP-L-fucose synthase	Tsta3	1
0.68715	-0.253636	0.0319598	0.48388	0.40174	0.545771		+	1.15709	1.15709	0.633449	1.39313	1.39313	0.00755726	Q62348	Q62348	Translin	Tsn	1
-0.348666	-0.454882	-0.444655	-0.240708	-0.156772	-0.541744	+		0.74988	-1.33355	0.00654625	0.8101	-1.23442	0.115675	Q9CQN1	Q9CQN1	Heat shock protein 75 kDa, mitochondrial	Trap1	1
-0.783365	-0.388846	-3.2856	-1.21467	-0.150705	-3.30458			0.482433	-2.07283	0.243025	0.47763	-2.09367	0.234897	P62996	P62996	Transformer-2 protein homolog beta	Tra2b	1
0.599318	-0.381555	-1.27376	0.328722	-0.0782438	-0.916834			0.89873	-1.11268	0.581982	0.910927	-1.09778	0.606271	Q64514	Q64514	Tripeptidyl-peptidase 2	Tpp2	1
-0.157367	-0.100082	-0.451346	0.0843364	0.420078	-0.0752616			0.853667	-1.17142	0.162044	1.11579	1.11579	0.430437	O89023	O89023	Tripeptidyl-peptidase 1	Tpp1	1
0.0468402	-0.17028	-2.05613	0.61155	0.232047	-1.48229			0.72071	-1.38752	0.390234	1.02011	1.02011	0.772404	P21107	P21107	Tropomyosin alpha-3 chain	Tpm3	1
-0.0168622	-0.731159	-0.591527	-0.446069	-0.405108	-0.55332		+	0.75148	-1.33071	0.177796	0.723557	-1.38206	0.0087916	P17751	P17751	Triosephosphate isomerase	Tpi1	1
-0.0605327	0.227495	0.126709	-0.112459	-0.11627	-0.0313858			1.07384	1.07384	0.365797	0.94202	-1.06155	0.0885916	Q9ER39	Q9ER39	Torsin-1A	Tor1a	1
-0.291433	0.203264	-0.0866606	-0.207045	0.0363276	-0.134873			0.97003	-1.0309	0.72401	0.934187	-1.07045	0.29358	Q9CQN3	Q9CQN3	Mitochondrial import receptor subunit TOM6 homolog	Tomm6	1
0.214747	-0.059525	0.53446	0.222805	0.233029	0.528671			1.18949	1.18949	0.312351	1.26163	1.26163	0.0820694	Q9QYA2	Q9QYA2	Mitochondrial import receptor subunit TOM40 homolog	Tomm40	1
-0.426276	0.469782	0.876959	-0.206895	0.159371	0.411426			1.32186	1.32186	0.509	1.1044	1.1044	0.568864	Q9CPQ3	Q9CPQ3	Mitochondrial import receptor subunit TOM22 homolog	Tomm22	1
-0.0783961	-0.724159	-1.17416	0.0727232	-0.0867985	-0.848219			0.6652	-1.50331	0.174044	0.849593	-1.17703	0.418231	O88746	O88746	Target of Myb protein 1	Tom1	1
0.0561673	0.475915	-0.206362	-0.119526	0.380508	0.0816123			1.09907	1.09907	0.639577	1.0935	1.0935	0.514136	Q6P2B1;Q8K368;REV__Q9CR25	Q6P2B1	Transportin-3	Tnpo3	3
-0.341409	-0.577315	-1.15444	-0.442262	-0.224587	-0.915609			0.63624	-1.57173	0.103505	0.707313	-1.4138	0.122632	Q8BFY9	Q8BFY9	Transportin-1	Tnpo1	1
-0.441909	-0.279494	-0.57962	-0.266212	0.0164963	-0.662574	+		0.74306	-1.34579	0.0377511	0.824917	-1.21224	0.262563	Q91ZE0	Q91ZE0	Trimethyllysine dioxygenase, mitochondrial	Tmlhe	1
0.483364	0.445621	0.846714	0.308361	0.341417	0.660655	+		1.51943	1.51943	0.0436395	1.36203	1.36203	0.0602174	Q9DBS1	Q9DBS1	Transmembrane protein 43	Tmem43	1
0.154583	0.390668	0.583423	-0.248005	-0.116254	0.274292			1.3075	1.3075	0.0936315	0.991347	-1.00873	0.865999	Q9CR67	Q9CR67	Transmembrane protein 33	Tmem33	1
-0.173384	-0.145031	-0.133575	-0.11724	0.116498	0.0500489	+		0.900897	-1.11001	0.00611104	1.01378	1.01378	0.835152	Q9D8Y1	Q9D8Y1	Transmembrane protein 126A	Tmem126a	1
0.690909	0.287236	0.379954	-0.0416844	0.0451634	0.052555			1.37863	1.37863	0.0656381	1.01347	1.01347	0.599941	Q8C1E7	Q8C1E7	Transmembrane protein 120A	Tmem120a	1
-0.246413	0.111699	0.130272	-0.540128	-0.130808	0.0392789			1.006	1.006	0.99146	0.87621	-1.14128	0.345416	Q3UBX0	Q3UBX0	Transmembrane protein 109	Tmem109	1
0.0472592	-0.00158784	0.00100953	-0.125951	-0.176723	0.051024			1.01097	1.01097	0.430166	0.945703	-1.05741	0.348272	Q99KF1	Q99KF1	Transmembrane emp24 domain-containing protein 9	Tmed9	1
0.00374607	-0.067198	0.166587	-0.107819	-0.013043	-0.0332595			1.0265	1.0265	0.668584	0.9654	-1.03584	0.216594	Q9D1D4	Q9D1D4	Transmembrane emp24 domain-containing protein 10	Tmed10	1
-0.559771	-0.51612	-1.04094	-0.424939	-0.147138	-0.739974			0.621223	-1.60973	0.0523614	0.748887	-1.33532	0.125173	P26039	P26039	Talin-1	Tln1	1
0.264116	-0.513399	-0.377875	-0.118194	-0.306912	-0.662163			0.890347	-1.12316	0.475246	0.787213	-1.2703	0.150953	P40142	P40142	Transketolase	Tkt	1
-0.680729	-0.369073	-1.43557	-0.310987	-0.00601411	-0.764077			0.589277	-1.697	0.120266	0.79692	-1.25483	0.243407	P62077	P62077	Mitochondrial import inner membrane translocase subunit Tim8 B	Timm8b	1
-0.419527	-0.342689	-1.2411	-0.026543	-0.151635	-0.5429			0.653097	-1.53117	0.145884	0.85613	-1.16805	0.26225	Q9WVA2;Q4FZG7	Q9WVA2;Q4FZG7	Mitochondrial import inner membrane translocase subunit Tim8 A;Putative mitochondrial import inner membrane translocase subunit Tim8 A-B	Timm8a1;Timm8a2	2
-0.663785	-0.117944	-0.789611	-0.544519	-0.00343773	-0.47909			0.710407	-1.40764	0.126227	0.800223	-1.24965	0.182439	P62075	P62075	Mitochondrial import inner membrane translocase subunit Tim13	Timm13	1
-0.103085	0.101516	-0.154923	0.11703	0.250476	0.123269			0.967373	-1.03373	0.573764	1.1211	1.1211	0.0639394	P62073	P62073	Mitochondrial import inner membrane translocase subunit Tim10	Timm10	1
0.181039	-0.965672	-0.27289	-0.200366	-0.632875	-0.205081			0.824467	-1.21291	0.401228	0.794237	-1.25907	0.137187	Q8C1A5	Q8C1A5	Thimet oligopeptidase	Thop1	1
0.335255	0.403704	0.623773	0.187894	0.172359	0.208143	+	+	1.37513	1.37513	0.0348084	1.1404	1.1404	0.00297632	Q62351	Q62351	Transferrin receptor protein 1	Tfrc	1
-0.309109	-0.0939098	-0.633211	-0.486509	-0.0293966	-0.735476			0.796287	-1.25583	0.15839	0.764733	-1.30765	0.181148	Q5SSK3	Q5SSK3	Transcription elongation factor, mitochondrial	Tefm	1
0.1956	0.70779	-0.17358	-0.243489	-0.0509358	-0.170004			1.22171	1.22171	0.441585	0.899617	-1.11158	0.110068	Q9CY27	Q9CY27	Trans-2,3-enoyl-CoA reductase	Tecr	1
0.0538064	-0.64291	-2.21003	0.125783	-0.284405	-1.91615			0.631517	-1.58349	0.29805	0.725713	-1.37795	0.38293	P11983	P11983	T-complex protein 1 subunit alpha	Tcp1	1
0.00475299	0.182947	-0.0258966	0.212507	0.0319598	-0.111508			1.04024	1.04024	0.494583	1.03557	1.03557	0.682931	Q91YM4	Q91YM4	Protein TBRG4	Tbrg4	1
-0.304184	-0.505288	-0.338287	-0.29791	-0.232498	-1.00332	+		0.768467	-1.30129	0.0253769	0.721147	-1.38668	0.174074	Q9D0R2;Q8BLY2	Q9D0R2	Threonine--tRNA ligase, cytoplasmic	Tars	2
0.0946415	-0.524749	-0.848609	-0.0504277	-0.0905111	-0.82928			0.772733	-1.29411	0.263372	0.82255	-1.21573	0.329738	Q93092	Q93092	Transaldolase	Taldo1	1
-0.347197	-0.13687	-0.520107	-0.35949	0.0330882	-0.433526			0.79764	-1.2537	0.0943352	0.847697	-1.17967	0.2223	Q8K0Z7	Q8K0Z7	Translational activator of cytochrome c oxidase 1	Taco1	1
-0.716102	-0.328	-1.34037	-0.715107	-0.314697	-1.131			0.6001	-1.66639	0.114486	0.62326	-1.60447	0.0924449	Q9D6K5	Q9D6K5	Synaptojanin-2-binding protein	Synj2bp	1
-0.818477	-0.967448	-3.04026	-1.13717	-0.663031	-2.53274			0.400003	-2.49998	0.154044	0.41967	-2.38282	0.123587	Q7TMK9	Q7TMK9	Heterogeneous nuclear ribonucleoprotein Q	Syncrip	1
0.428786	0.419755	0.572599	0.181802	0.0346383	0.34153	+		1.39033	1.39033	0.0107482	1.1419	1.1419	0.170696	Q64310	Q64310	Surfeit locus protein 4	Surf4	1
-0.182017	0.267356	-0.132673	-0.0691794	-0.0259701	0.323889			0.99907	-1.00093	0.921828	1.06235	1.06235	0.602473	P09925	P09925	Surfeit locus protein 1	Surf1	1
-0.0149368	0.292193	0.0551957	0.403377	0.414569	0.368042		+	1.0844	1.0844	0.35533	1.31537	1.31537	0.0012555	Q8R086	Q8R086	Sulfite oxidase, mitochondrial	Suox	1
-0.202356	0.0951818	0.2949	-0.128424	-0.0810643	-0.171726		+	1.05471	1.05471	0.70715	0.91599	-1.09171	0.0399234	Q9Z2I8	Q9Z2I8	Succinyl-CoA ligase [GDP-forming] subunit beta, mitochondrial	Suclg2	1
-0.0346332	0.066537	-0.0034666	-0.0223317	-0.0642537	-0.276765			1.00703	1.00703	0.781355	0.922173	-1.08439	0.263933	Q9WUM5	Q9WUM5	Succinyl-CoA ligase [ADP/GDP-forming] subunit alpha, mitochondrial	Suclg1	1
-0.164286	0.105812	-0.450873	0.0511633	0.0332292	-0.540988			0.900023	-1.11108	0.401562	0.915567	-1.09222	0.515784	Q9Z2I9	Q9Z2I9	Succinyl-CoA ligase [ADP-forming] subunit beta, mitochondrial	Sucla2	1
1.0467	0.684729	0.496922	-0.0476068	-0.00547823	0.379843	+		1.6948	1.6948	0.0440837	1.08832	1.08832	0.507243	P46978	P46978	Dolichyl-diphosphooligosaccharide--protein glycosyltransferase subunit STT3A	Stt3a	1
0.126048	0.122474	0.525969	-0.00137118	-0.0249275	0.124593			1.2066	1.2066	0.193673	1.02404	1.02404	0.553393	Q99JB2	Q99JB2	Stomatin-like protein 2	Stoml2	1
0.231555	0.771125	0.720103	0.401521	0.759326	1.00619			1.50933	1.50933	0.0791862	1.67407	1.67407	0.0542852	P54116	P54116	Erythrocyte band 7 integral membrane protein	Stom	1
-0.746688	-2.91572	-1.11863	-1.41785	-2.99608	-1.01127			0.39634	-2.52309	0.140341	0.331907	-3.0129	0.0961565	Q60864	Q60864	Stress-induced-phosphoprotein 1	Stip1	1
-1.50267	-1.82941	-2.08528	-1.1046	-1.11266	-1.35938	+	+	0.289977	-3.44855	0.00860498	0.439073	-2.27752	0.00488273	P42225	P42225	Signal transducer and activator of transcription 1	Stat1	1
-1.08519	-3.60654	-3.40548	-1.32182	-3.28799	-2.96781			0.215933	-4.63107	0.0793047	0.210077	-4.76017	0.0535216	Q99L47	Q99L47	Hsc70-interacting protein	St13	1
0.154324	0.23634	0.263275	0.0499095	0.128953	0.0589399	+		1.1637	1.1637	0.0218542	1.0568	1.0568	0.0865994	Q62186	Q62186	Translocon-associated protein subunit delta	Ssr4	1
0.0655723	0.252052	0.721241	0.098689	0.1149	0.35321			1.29533	1.29533	0.217826	1.1437	1.1437	0.148509	Q9CY50	Q9CY50	Translocon-associated protein subunit alpha	Ssr1	1
-0.263508	-0.0862317	-0.608078	-0.0868137	-0.0893441	-0.610433			0.81037	-1.234	0.172539	0.845517	-1.18271	0.271063	Q9CYR0	Q9CYR0	Single-stranded DNA-binding protein, mitochondrial	Ssbp1	1
-0.562815	0.0429245	-1.43032	-0.692035	-0.0401557	-0.664037			0.692743	-1.44354	0.267751	0.74088	-1.34975	0.16024	Q8BL97;P84104	Q8BL97;P84104	Serine/arginine-rich splicing factor 7;Serine/arginine-rich splicing factor 3	Srsf7;Srsf3	2
-0.544961	-0.213705	-1.73236	-0.39973	0.142871	-1.17873			0.61623	-1.62277	0.213493	0.767947	-1.30217	0.338431	Q9R0U0	Q9R0U0	Serine/arginine-rich splicing factor 10	Srsf10	1
0.745022	0.891964	1.52281	0.567448	0.494057	1.27554	+		2.13507	2.13507	0.0476675	1.7704	1.7704	0.0888753	P47758	P47758	Signal recognition particle receptor subunit beta	Srprb	1
-0.142019	-0.0131886	-0.139776	0.0786098	0.282618	0.231432			0.934937	-1.06959	0.147182	1.1488	1.1488	0.08424	Q9R112	Q9R112	Sulfide:quinone oxidoreductase, mitochondrial	Sqrdl	1
-0.0205453	0.586116	-0.581065	0.260387	0.209141	-0.433058			1.05184	1.05184	0.989164	1.0315	1.0315	0.961498	P97363	P97363	Serine palmitoyltransferase 2	Sptlc2	1
-1.2102	-0.0401853	-1.54431	-1.14401	-0.0852365	-1.08599			0.582533	-1.71664	0.177792	0.622067	-1.60754	0.153816	Q62261;P15508	Q62261	Spectrin beta chain, brain 1	Sptbn1	2
-0.166357	-0.163672	-1.08055	-0.175534	-0.141733	-0.751052			0.75223	-1.32938	0.263297	0.795347	-1.25731	0.21348	P16546;P08032	P16546	Spectrin alpha chain, brain	Sptan1	2
-0.183753	-0.421766	0.289953	-0.187313	-0.119448	0.225028			0.94984	-1.05281	0.664968	0.989193	-1.01092	0.850771	Q3ULF4	Q3ULF4	Paraplegin	Spg7	1
0.221568	-0.998097	-0.0795847	0.46801	1.01635	0.25689			0.870997	-1.14811	0.518007	1.53363	1.53363	0.124324	Q6PHU5	Q6PHU5	Sortilin	Sort1	1
-0.379789	-0.654694	-0.88002	-0.271705	-0.265535	-0.484893	+	+	0.64904	-1.54074	0.0477227	0.791593	-1.26327	0.0419957	P09671	P09671	Superoxide dismutase [Mn], mitochondrial	Sod2	1
-0.403637	-0.37458	-0.936552	-0.10925	0.0550568	-0.542836			0.683253	-1.46359	0.0887506	0.88413	-1.13106	0.380548	P08228	P08228	Superoxide dismutase [Cu-Zn]	Sod1	1
-1.03602	-0.531135	-1.5014	-0.953635	-0.0320346	-0.859195			0.510963	-1.95709	0.0675166	0.681877	-1.46654	0.170459	P62309	P62309	Small nuclear ribonucleoprotein G	Snrpg	1
-0.0140625	-0.809246	-2.07006	-0.399882	-0.311757	-1.48762			0.59971	-1.66747	0.248429	0.64006	-1.56235	0.1921	P62305	P62305	Small nuclear ribonucleoprotein E	Snrpe	1
-0.663237	-0.901095	-2.33221	-0.63922	-0.48837	-1.67296			0.455173	-2.19697	0.130296	0.556167	-1.79802	0.128973	P62320	P62320	Small nuclear ribonucleoprotein Sm D3	Snrpd3	1
-0.818299	-0.770166	-2.82961	-0.690405	-0.36012	-2.45229			0.431377	-2.31816	0.162191	0.527167	-1.89693	0.213995	P62317	P62317	Small nuclear ribonucleoprotein Sm D2	Snrpd2	1
-0.621222	-0.812384	-1.42915	-0.304541	-0.276328	-1.00906			0.530303	-1.88571	0.0594969	0.710753	-1.40696	0.157566	Q6P4T2	Q6P4T2		Snrnp200	1
-0.528989	-1.3655	-1.3373	-0.516718	-0.722206	-0.876546		+	0.4923	-2.03128	0.059125	0.6166	-1.6218	0.0211543	Q78PY7	Q78PY7	Staphylococcal nuclease domain-containing protein 1	Snd1	1
0.430821	0.507617	0.668301	-0.0511749	0.0492126	0.363564	+		1.45297	1.45297	0.0166409	1.09548	1.09548	0.436412	Q91ZW3	Q91ZW3	SWI/SNF-related matrix-associated actin-dependent regulator of chromatin subfamily A member 5	Smarca5	1
-0.028028	0.581689	0.625083	0.0522768	0.572599	1.06046			1.33989	1.33989	0.203411	1.53657	1.53657	0.193383	P31650	P31650	Sodium- and chloride-dependent GABA transporter 3	Slc6a11	1
0.107152	0.537545	0.843903	0.105008	0.226385	0.982145			1.44117	1.44117	0.145924	1.40693	1.40693	0.251622	P10852	P10852	4F2 cell-surface antigen heavy chain	Slc3a2	1
0.152118	0.417488	0.657548	-0.0233724	0.198368	0.583134			1.3414	1.3414	0.107239	1.20981	1.20981	0.289892	P51881;Q3V132	P51881	ADP/ATP translocase 2	Slc25a5	2
-0.311685	0.971222	-0.459655	-0.106296	0.72299	-0.454447			1.16445	1.16445	0.896852	1.10312	1.10312	0.891146	Q8R0Y8	Q8R0Y8	Solute carrier family 25 member 42	Slc25a42	1
-0.238051	0.0213375	-0.398151	-0.356642	-0.0479498	-0.260912			0.873873	-1.14433	0.235555	0.86095	-1.16151	0.135566	Q8BGP6	Q8BGP6	Solute carrier family 25 member 40	Slc25a40	1
0.249263	0.397255	0.73933	0.122739	0.214125	0.563549			1.39167	1.39167	0.0861306	1.24223	1.24223	0.155019	P48962	P48962	ADP/ATP translocase 1	Slc25a4	1
0.575506	0.602267	1.03759	0.125651	0.394514	0.88495	+		1.68703	1.68703	0.0387575	1.4174	1.4174	0.169675	Q8VEM8	Q8VEM8	Phosphate carrier protein, mitochondrial	Slc25a3	1
-0.0709514	0.11836	-0.353487	0.00791302	0.0258793	-0.0108901			0.940067	-1.06375	0.53431	1.00536	1.00536	0.546721	Q9D6M3;Q9DB41	Q9D6M3	Mitochondrial glutamate carrier 1	Slc25a22	2
-0.297023	0.327572	-0.6623	-0.0312088	0.28889	-0.229146			0.900233	-1.11082	0.541981	1.01781	1.01781	0.955479	Q8BH59	Q8BH59	Calcium-binding mitochondrial carrier protein Aralar1	Slc25a12	1
0.140124	0.294782	0.708938	0.0272955	0.253989	0.299479			1.3211	1.3211	0.153838	1.14743	1.14743	0.148171	Q9CR62	Q9CR62	Mitochondrial 2-oxoglutarate/malate carrier protein	Slc25a11	1
0.142087	0.388906	0.287118	0.0668125	0.318114	0.547548			1.21103	1.21103	0.0625611	1.2519	1.2519	0.154532	Q9QZD8	Q9QZD8	Mitochondrial dicarboxylate carrier	Slc25a10	1
1.96831	-0.138076	2.66551	-3.71535	-2.40874	0.0110662			3.72211	3.72211	0.217329	0.424051	-2.35821	0.202921	Q8R104	Q8R104	NAD-dependent protein deacetylase sirtuin-3	Sirt3	1
0.446256	0.244156	0.558366	0.371726	0.318808	0.675906	+		1.33983	1.33983	0.0454784	1.3796	1.3796	0.0548143	O55242	O55242	Sigma non-opioid intracellular receptor 1	Sigmar1	1
3.23002	4.84524	1.04698	3.27766	4.19645	1.0378			13.398	13.398	0.109831	10.0283	10.0283	0.0941227	Q8CIF6	Q8CIF6	SID1 transmembrane family member 2	Sidt2	1
0.305912	0.363564	0.321351	0.0538064	0.178619	0.217355	+		1.25743	1.25743	0.00271062	1.1108	1.1108	0.0933932	Q91V61	Q91V61	Sideroflexin-3	Sfxn3	1
-0.0799201	0.102188	0.441377	-0.179989	-0.0128684	0.31904			1.1258	1.1258	0.418135	1.04044	1.04044	0.801242	Q99JR1	Q99JR1	Sideroflexin-1	Sfxn1	1
-0.00395845	-0.301213	-1.39692	0.106884	-0.048084	-0.804552			0.729523	-1.37076	0.312329	0.87222	-1.1465	0.470435	Q921M3	Q921M3	Splicing factor 3B subunit 3	Sf3b3	1
-0.343971	-0.227472	-0.861107	-0.594356	-0.0421151	-0.429537			0.730843	-1.36828	0.133726	0.792023	-1.26259	0.162104	Q64213	Q64213	Splicing factor 1	Sf1	1
-0.0768889	-0.114223	-0.175501	-0.29389	-0.343019	-0.311327		+	0.919147	-1.08797	0.0511239	0.80333	-1.24482	0.00206338	P19324	P19324	Serpin H1	Serpinh1	1
-1.51453	-0.0598709	0.549127	-4.12615	-2.46522	-1.46097			0.924187	-1.08203	0.632817	0.200536	-4.98664	0.0745698	P32261	P32261	Antithrombin-III	Serpinc1	1
0.286881	-0.173856	0.104337	0.450697	0.373843	0.538439		+	1.06049	1.06049	0.642775	1.37163	1.37163	0.0107768	Q60854	Q60854	Serpin B6	Serpinb6	1
-1.0908	-1.06302	-2.24107	-1.32608	-0.594421	-1.76082			0.386553	-2.58697	0.0635752	0.45208	-2.212	0.0690468	Q9CY58	Q9CY58	Plasminogen activator inhibitor 1 RNA-binding protein	Serbp1	1
0.489646	0.165815	0.173127	0.037593	0.0817487	0.193204			1.2178	1.2178	0.122517	1.076	1.076	0.153337	P17563;Q63836	P17563;Q63836	Selenium-binding protein 1;Selenium-binding protein 2	Selenbp1;Selenbp2	2
0.410884	0.349365	0.814837	0.195852	0.1149	0.400101			1.4542	1.4542	0.0693677	1.18263	1.18263	0.107888	Q9Z2G6	Q9Z2G6	Protein sel-1 homolog 1	Sel1l	1
-1.02703	-1.29265	-2.10302	-0.768469	-0.880285	-1.63653	+		0.37723	-2.6509	0.0449602	0.483977	-2.06622	0.0567555	Q01405	Q01405	Protein transport protein Sec23A	Sec23a	1
0.205518	0.376957	-0.0814153	-0.0747145	0.0439044	-0.1254			1.13228	1.13228	0.338005	0.965727	-1.03549	0.408334	Q9R0P6	Q9R0P6	Signal peptidase complex catalytic subunit SEC11A	Sec11a	1
-0.622865	-0.0969308	-1.00787	-0.654399	0.103934	-0.839596			0.693893	-1.44114	0.160919	0.75628	-1.32226	0.249644	Q63918	Q63918	Serum deprivation-response protein	Sdpr	1
0.869556	0.496411	0.636358	0.723515	0.204266	0.709555	+		1.5974	1.5974	0.025573	1.47953	1.47953	0.0855584	Q9CZB0	Q9CZB0	Succinate dehydrogenase cytochrome b560 subunit, mitochondrial	Sdhc	1
-0.382701	-0.0712999	-0.33661	-0.369818	-0.104465	-0.276066			0.836893	-1.1949	0.113044	0.84329	-1.18583	0.0844449	Q9CQA3	Q9CQA3	Succinate dehydrogenase [ubiquinone] iron-sulfur subunit, mitochondrial	Sdhb	1
0.0268709	0.040121	0.112233	0.0743684	-0.0762043	-0.0346036			1.04263	1.04263	0.15309	0.992583	-1.00747	0.812091	Q8K2B3	Q8K2B3	Succinate dehydrogenase [ubiquinone] flavoprotein subunit, mitochondrial	Sdha	1
0.395611	-0.396593	-0.422192	0.329526	-0.351351	-0.223391			0.94048	-1.06329	0.651697	0.965667	-1.03555	0.733369	Q9ESP1	Q9ESP1	Stromal cell-derived factor 2-like protein 1	Sdf2l1	1
0.0659858	0.00201835	-0.0848998	-0.0895283	-0.218733	-0.0892366			0.997017	-1.00299	0.909298	0.913057	-1.09522	0.0915792	Q9DCT5	Q9DCT5	Stromal cell-derived factor 2	Sdf2	1
0.217231	-0.135459	-0.227844	0.36614	0.198368	-0.125793			0.975597	-1.02501	0.753919	1.1176	1.1176	0.41773	Q920A5	Q920A5	Retinoid-inducible serine carboxypeptidase	Scpep1	1
-0.201626	0.620399	0.3421	-0.106902	0.387804	0.348912			1.22482	1.22482	0.403625	1.17019	1.17019	0.317143	P32020	P32020	Non-specific lipid-transfer protein	Scp2	1
0.412727	0.700883	0.470511	-0.543278	-0.227743	0.115965	+		1.44743	1.44743	0.0266772	0.874627	-1.14334	0.37008	P13516;P13011	P13516	Acyl-CoA desaturase 1	Scd1	2
0.314058	0.469782	1.05513	0.418676	0.571046	1.10534			1.56867	1.56867	0.112951	1.65793	1.65793	0.0785469	O35114	O35114	Lysosome membrane protein 2	Scarb2	1
0.447949	0.452174	1.18314	0.389897	0.280481	1.04222			1.66763	1.66763	0.104733	1.5281	1.5281	0.138379	Q61009	Q61009	Scavenger receptor class B member 1	Scarb1	1
0.20389	0.526169	-0.480217	0.17594	0.370722	-0.300893			1.10292	1.10292	0.805327	1.07815	1.07815	0.721145	Q99LB7	Q99LB7	Sarcosine dehydrogenase, mitochondrial	Sardh	1
-0.0909566	-0.530698	-0.224857	0.100305	-0.239038	0.0396999			0.828933	-1.20637	0.162412	0.982403	-1.01791	0.781978	Q8BGH2	Q8BGH2	Sorting and assembly machinery component 50 homolog	Samm50	1
1.4418	-1.31513	-1.48511	2.87354	-0.30643	-1.09299			1.15857	1.15857	0.680183	2.86868	2.86868	0.724534	Q60710	Q60710	SAM domain and HD domain-containing protein 1	Samhd1	1
1.60474	1.57937	-1.68372	1.30515	1.87923	-1.57975			2.11369	2.11369	0.691889	2.16148	2.16148	0.666795	Q9R1T2	Q9R1T2	SUMO-activating enzyme subunit 1	Sae1	1
0.0776532	-0.111991	-1.06685	0.288772	-0.0411202	-0.535102			0.819323	-1.22052	0.40887	0.961203	-1.04036	0.727684	Q9EP69	Q9EP69	Phosphatidylinositide phosphatase SAC1	Sacm1l	1
-0.449592	-0.61352	-0.926701	-0.136125	-0.0935404	-0.508999	+		0.637303	-1.56911	0.0417568	0.849963	-1.17652	0.203051	P14069	P14069	Protein S100-A6	S100a6	1
-0.235569	-0.0256616	-0.944499	0.131458	-0.0214822	-0.819088			0.783777	-1.27587	0.285121	0.882473	-1.13318	0.506649	P07091	P07091	Protein S100-A4	S100a4	1
-0.21337	-0.111274	-1.28293	0.00388999	0.0935602	-0.601475			0.733083	-1.3641	0.288952	0.909593	-1.09939	0.52195	P08207	P08207	Protein S100-A10	S100a10	1
-0.445834	-0.780686	-0.729722	-0.605552	-0.719115	-0.456108	+	+	0.639757	-1.56309	0.0245819	0.664547	-1.50479	0.0160656	P60122	P60122	RuvB-like 1	Ruvbl1	1
0.409907	0.343578	0.51339	0.0487942	0.0641931	0.380175	+		1.34163	1.34163	0.0134151	1.12713	1.12713	0.26736	Q9ES97	Q9ES97	Reticulon-3	Rtn3	1
-0.198229	-0.66818	-1.53851	0.0984196	-0.118226	-1.10194			0.615053	-1.62588	0.177935	0.81927	-1.2206	0.417917	Q99K70;Q7TT45	Q99K70	Ras-related GTP-binding protein C	Rragc	2
-0.299099	0.0339339	-1.07865	-0.248896	0.0761487	-0.848739			0.77001	-1.29868	0.307192	0.817003	-1.22399	0.335676	P14206	P14206	40S ribosomal protein SA	Rpsa	1
-0.274145	-0.122319	-1.78568	-0.26616	-0.137426	-1.33749			0.678563	-1.4737	0.304227	0.712127	-1.40424	0.266603	P62242	P62242	40S ribosomal protein S8	Rps8	1
-0.261483	0.148739	-0.269947	0.211635	0.23008	-0.15909			0.92406	-1.08218	0.453357	1.0755	1.0755	0.534805	P97351	P97351	40S ribosomal protein S3a	Rps3a	1
-0.309038	-0.365444	-0.958224	-0.146739	0.0210533	-0.770314			0.699367	-1.42987	0.119927	0.83476	-1.19795	0.340549	P62908	P62908	40S ribosomal protein S3	Rps3	1
-0.550423	-0.81208	-2.69965	-0.669419	-0.446698	-2.1327			0.46877	-2.13324	0.183504	0.53017	-1.88619	0.177138	P62858	P62858	40S ribosomal protein S28	Rps28	1
-0.589333	-0.498546	-2.29343	-0.476157	-0.313495	-1.76307			0.525487	-1.903	0.193257	0.606067	-1.64998	0.204612	P62849	P62849	40S ribosomal protein S24	Rps24	1
-0.462853	-0.612108	-2.29357	-0.525164	-0.283211	-1.72023			0.52792	-1.89423	0.195872	0.606713	-1.64822	0.198201	Q9CQR2	Q9CQR2	40S ribosomal protein S21	Rps21	1
-0.760284	-0.603161	-1.15724	-0.39665	-0.0959437	-0.764641	+		0.565687	-1.76776	0.0364114	0.761293	-1.31355	0.16252	P14131	P14131	40S ribosomal protein S16	Rps16	1
-0.490882	-0.271183	-0.967476	-0.483622	-0.13204	-0.920134			0.683877	-1.46225	0.107053	0.718727	-1.39135	0.153791	P62245	P62245	40S ribosomal protein S15a	Rps15a	1
-0.750106	-0.451642	-2.18017	-0.600468	-0.298336	-1.42538			0.515473	-1.93996	0.168922	0.615017	-1.62597	0.148132	P62301	P62301	40S ribosomal protein S13	Rps13	1
-0.491429	-0.340313	-1.85407	-0.540925	-0.26453	-1.25401			0.5926	-1.68748	0.203996	0.64636	-1.54713	0.145249	P63325	P63325	40S ribosomal protein S10	Rps10	1
0.517326	0.7589	0.784001	0.282143	0.349365	0.524064	+	+	1.61513	1.61513	0.0149825	1.30933	1.30933	0.0332938	Q9DBG6	Q9DBG6	Dolichyl-diphosphooligosaccharide--protein glycosyltransferase subunit 2	Rpn2	1
0.468218	0.601031	0.753947	0.131589	0.212383	0.412294	+		1.52887	1.52887	0.0179555	1.19497	1.19497	0.0942924	Q91YQ5	Q91YQ5	Dolichyl-diphosphooligosaccharide--protein glycosyltransferase subunit 1	Rpn1	1
-0.653627	-0.60887	-1.66887	-0.697359	-0.400968	-1.43249			0.535297	-1.86812	0.105909	0.581513	-1.71965	0.110616	P99027	P99027	60S acidic ribosomal protein P2	Rplp2	1
0.354339	-0.466935	-1.37217	0.0503276	-0.178437	-1.02093			0.79607	-1.25617	0.425497	0.803987	-1.2438	0.360659	P51410	P51410	60S ribosomal protein L9	Rpl9	1
-0.673394	-0.124188	-1.61013	-0.847622	-0.314589	-0.686801			0.62404	-1.60246	0.205518	0.660337	-1.51438	0.0597754	P14148	P14148	60S ribosomal protein L7	Rpl7	1
-0.0573166	0.168899	-1.8168	0.0387171	0.0720372	-1.4873			0.7897	-1.2663	0.460701	0.811693	-1.23199	0.466449	P47911	P47911	60S ribosomal protein L6	Rpl6	1
-0.689427	-1.55237	-1.29619	-0.543089	-1.24564	-1.34128	+		0.456083	-2.19258	0.0439901	0.500897	-1.99642	0.0535437	Q9D8E6	Q9D8E6	60S ribosomal protein L4	Rpl4	1
0.0846086	0.40806	0.975777	0.273934	0.279174	0.982656			1.45133	1.45133	0.200968	1.46623	1.46623	0.161645	P27659	P27659	60S ribosomal protein L3	Rpl3	1
-0.624443	-0.593485	-3.41628	-0.537906	-0.283053	-2.82961			0.46836	-2.13511	0.240594	0.55043	-1.81676	0.271755	P41105	P41105	60S ribosomal protein L28	Rpl28	1
-0.846791	-0.243933	-1.64521	-0.765965	-0.113942	-1.60178			0.573387	-1.74402	0.153648	0.613863	-1.62903	0.194672	P14115	P14115	60S ribosomal protein L27a	Rpl27a	1
-0.857678	-0.471889	-1.87118	-0.49285	-0.274128	-1.69712			0.515403	-1.94023	0.12493	0.615323	-1.62516	0.204501	P61358	P61358	60S ribosomal protein L27	Rpl27	1
-0.958028	-0.656217	-2.01491	-1.06513	-0.411598	-1.43725			0.465577	-2.14787	0.0990212	0.532997	-1.87618	0.083492	Q8BP67	Q8BP67	60S ribosomal protein L24	Rpl24	1
-0.565503	-0.481445	-2.65735	-0.510128	-0.30952	-2.19529			0.51683	-1.93487	0.224888	0.575807	-1.73669	0.234846	Q9D7S7	Q9D7S7	60S ribosomal protein L22-like 1	Rpl22l1	1
-0.631734	-0.599615	-2.43846	-0.588032	-0.395435	-1.71269			0.496603	-2.01368	0.181738	0.576867	-1.7335	0.160169	P67984	P67984	60S ribosomal protein L22	Rpl22	1
-0.0902499	0.0281448	-1.22546	-0.301088	-0.0519076	-1.10516			0.795573	-1.25696	0.395187	0.74705	-1.3386	0.265782	P62717	P62717	60S ribosomal protein L18a	Rpl18a	1
-0.237643	-0.0364667	-1.35281	-0.128219	-0.102125	-1.24015			0.738233	-1.35459	0.316378	0.75665	-1.32161	0.321316	P35980	P35980	60S ribosomal protein L18	Rpl18	1
-0.748869	-0.925686	-3.0221	-0.874534	-0.431987	-2.76749			0.414867	-2.41041	0.165194	0.477843	-2.09274	0.198415	Q9CR57	Q9CR57	60S ribosomal protein L14	Rpl14	1
-0.345949	0.807932	-3.79256	-0.313154	0.154842	-3.24373			0.869885	-1.14958	0.506068	0.674583	-1.4824	0.397953	P19253	P19253	60S ribosomal protein L13a	Rpl13a	1
-0.681122	-0.486893	-3.67942	-0.720469	-0.420607	-3.1208			0.471764	-2.1197	0.258332	0.489657	-2.04225	0.238296	P35979	P35979	60S ribosomal protein L12	Rpl12	1
0.394404	-0.362047	-0.247474	0.138814	-0.0957433	-0.223273			0.978277	-1.02221	0.789428	0.96447	-1.03684	0.628162	P47968	P47968	Ribose-5-phosphate isomerase	Rpia	1
-0.0208088	-0.980085	0.731531	0.327802	-0.152949	0.161565			1.05101	1.05101	0.872857	1.091	1.091	0.509728	Q8VCT3	Q8VCT3	Aminopeptidase B	Rnpep	1
-0.0046964	-0.723611	-1.3836	-0.144824	-0.487601	-1.74323			0.661863	-1.51089	0.219094	0.6388	-1.56544	0.24469	Q91VI7	Q91VI7	Ribonuclease inhibitor	Rnh1	1
-0.186935	-0.240588	-1.58905	-0.135095	0.0339339	-0.990395			0.685753	-1.45825	0.280425	0.812583	-1.23064	0.36988	P62746;Q62159;Q9QUI0	P62746;Q62159;Q9QUI0	Rho-related GTP-binding protein RhoB;Rho-related GTP-binding protein RhoC;Transforming protein RhoA	Rhob;Rhoc;Rhoa	3
-0.716078	-1.14392	-0.679042	-1.72795	-2.06745	-1.11882	+	+	0.561953	-1.77951	0.0296878	0.333643	-2.99721	0.0275211	Q64FW2	Q64FW2	All-trans-retinol 13,14-reductase	Retsat	1
-0.361806	-0.534642	-0.353155	-0.191788	-0.0109918	-0.0360377	+		0.750463	-1.33251	0.0195474	0.947753	-1.05513	0.294558	Q8BH97	Q8BH97	Reticulocalbin-3	Rcn3	1
0.0472592	0.155879	-0.34661	-0.152051	0.0756011	-0.0574367			0.977943	-1.02255	0.783711	0.97158	-1.02925	0.568784	Q8BP92	Q8BP92	Reticulocalbin-2	Rcn2	1
-0.942196	-0.442281	-2.05817	-0.829972	0.00345838	-1.2588			0.498843	-2.00464	0.138213	0.660943	-1.51299	0.201512	Q60790	Q60790	Ras GTPase-activating protein 3	Rasa3	1
-0.263092	0.456491	-1.00153	-0.15592	0.251568	-0.535436			0.901657	-1.10907	0.587709	0.926003	-1.07991	0.58497	Q3U186	Q3U186	Probable arginine--tRNA ligase, mitochondrial	Rars2	1
-0.298087	-0.501872	-0.949477	-0.495247	-0.302849	-0.652652		+	0.679113	-1.47251	0.0937771	0.718733	-1.39134	0.0410727	Q9D0I9	Q9D0I9	Arginine--tRNA ligase, cytoplasmic	Rars	1
0.064469	-0.651632	-1.00854	-0.0721035	-0.132562	-1.00272			0.726437	-1.37658	0.233844	0.787507	-1.26983	0.312547	P62827;Q61820	P62827	GTP-binding nuclear protein Ran	Ran	2
-0.376077	-0.277796	-0.782968	-0.222869	-0.00713011	-0.327873			0.725517	-1.37833	0.090339	0.88288	-1.13266	0.187699	P51150	P51150	Ras-related protein Rab-7a	Rab7a	1
-0.375983	-0.619514	-0.409719	-0.373552	-0.414057	-0.562261	+	+	0.724747	-1.37979	0.0254451	0.73321	-1.36387	0.0158634	P35279;P61294;Q8BHD0	P35279;P61294	Ras-related protein Rab-6A;Ras-related protein Rab-6B	Rab6a;Rab6b	3
-0.148129	-0.72812	-1.59444	-0.0144559	-0.174638	-1.15891			0.61242	-1.63287	0.189089	0.774623	-1.29095	0.335994	P35278	P35278	Ras-related protein Rab-5C	Rab5c	1
-0.0714819	-0.717833	-1.45372	-0.100128	-0.315379	-1.36027			0.641583	-1.55864	0.202019	0.7087	-1.41103	0.267649	P61021	P61021	Ras-related protein Rab-5B	Rab5b	1
0.0641931	-0.0717851	-0.615663	-0.0443004	-0.0275279	-0.558835			0.883197	-1.13225	0.422552	0.87657	-1.14081	0.351261	Q9CQD1	Q9CQD1	Ras-related protein Rab-5A	Rab5a	1
-0.00628942	-0.187855	-0.46339	0.104739	-0.191722	-0.61266			0.86628	-1.15436	0.240835	0.868283	-1.1517	0.378981	P59279;P53994	P59279;P53994	Ras-related protein Rab-2B;Ras-related protein Rab-2A	Rab2b;Rab2a	2
-0.314499	-0.307323	-1.08819	-0.422366	-0.29442	-1.05992			0.694207	-1.44049	0.158818	0.68042	-1.46968	0.129475	P35293	P35293	Ras-related protein Rab-18	Rab18	1
-0.54673	-0.659107	-2.12457	-0.583895	-0.302119	-1.66319			0.51572	-1.93904	0.160587	0.597987	-1.67228	0.177043	P46638;P62492	P46638;P62492	Ras-related protein Rab-11B;Ras-related protein Rab-11A	Rab11b;Rab11a	2
-0.285618	0.306262	-0.240009	-0.240197	-0.00914677	0.0292761			0.967877	-1.03319	0.737609	0.953603	-1.04865	0.475294	P61027;Q9DD03;Q8K386	P61027	Ras-related protein Rab-10	Rab10	3
-0.142465	0.415975	0.33411	-0.387393	-0.0373103	0.879078			1.16692	1.16692	0.364743	1.19273	1.19273	0.727127	Q3TMX7	Q3TMX7	Sulfhydryl oxidase 2	Qsox2	1
0.100709	-0.216518	-0.0767367	0.00259443	0.095587	-0.163623			0.96038	-1.04125	0.556788	0.987693	-1.01246	0.800634	Q8BVI4	Q8BVI4	Dihydropteridine reductase	Qdpr	1
-0.202008	-0.518742	-1.06697	-0.326299	-0.589246	-0.862365			0.681547	-1.46725	0.142359	0.670773	-1.49082	0.0619249	Q8CI94;Q9ET01	Q8CI94	Glycogen phosphorylase, brain form	Pygb	2
0.0200577	0.0585242	-0.371086	-0.492972	-0.454822	-0.749208		+	0.942867	-1.0606	0.551106	0.678363	-1.47414	0.0256751	Q9JJW0	Q9JJW0	Peroxisomal membrane protein 4	Pxmp4	1
0.19774	0.0795658	0.00934718	-0.0863848	-0.0379619	-0.112412			1.07003	1.07003	0.224291	0.946983	-1.05598	0.0686277	Q8R2Y8	Q8R2Y8	Peptidyl-tRNA hydrolase 2, mitochondrial	Ptrh2	1
-0.510868	-0.23914	-1.88204	-0.563071	-0.0607885	-1.52098			0.606783	-1.64803	0.226562	0.66135	-1.51206	0.237015	O54724	O54724	Polymerase I and transcript release factor	Ptrf	1
-0.00673869	-0.447741	-1.17674	-0.367434	-0.348115	-1.38214			0.723627	-1.38193	0.251994	0.64814	-1.54288	0.177187	Q8VDQ1	Q8VDQ1	Prostaglandin reductase 2	Ptgr2	1
-0.115301	-0.35962	-0.252449	-0.311596	-0.378832	-0.25484		+	0.847343	-1.18016	0.0755339	0.804297	-1.24332	0.0126894	O35074	O35074	Prostacyclin synthase	Ptgis	1
-0.16343	0.0586628	-0.0553964	0.0295589	0.0912598	0.294665			0.965577	-1.03565	0.492651	1.1042	1.1042	0.225911	Q8BWM0	Q8BWM0	Prostaglandin E synthase 2;Prostaglandin E synthase 2 truncated form	Ptges2	1
0.163756	0.0465609	-0.029809	0.39594	0.474047	-0.0866606			1.04418	1.04418	0.397024	1.2155	1.2155	0.274883	Q14C51	Q14C51	Pentatricopeptide repeat-containing protein 3, mitochondrial	Ptcd3	1
-0.00911769	0.0590784	-0.0821787	-0.0709514	-0.0588035	-0.438346			0.993377	-1.00667	0.816955	0.88335	-1.13205	0.267754	P17225;Q8BHD7;B2RU80	P17225	Polypyrimidine tract-binding protein 1	Ptbp1	3
-0.236945	-1.15759	-3.39277	-0.615641	-0.508937	-3.31703			0.464003	-2.15516	0.230662	0.48524	-2.06084	0.248395	Q99LS3	Q99LS3	Phosphoserine phosphatase	Psph	1
-0.444459	-0.980198	-1.63733	-0.370191	-0.449572	-1.31118			0.521073	-1.91912	0.0977576	0.63631	-1.57156	0.142466	P97372	P97372	Proteasome activator complex subunit 2	Psme2	1
-0.291133	-1.14605	-0.614558	-0.131882	-0.534224	-0.0262198			0.64075	-1.56067	0.111093	0.86172	-1.16047	0.274415	P97371	P97371	Proteasome activator complex subunit 1	Psme1	1
-0.303401	-0.529614	-1.34315	-0.455396	-0.221791	-1.27422			0.632413	-1.58124	0.148386	0.666753	-1.4998	0.178355	P26516	P26516	26S proteasome non-ATPase regulatory subunit 7	Psmd7	1
-0.251024	-0.37118	-0.81089	0.112633	-0.107601	-0.759844			0.727827	-1.37395	0.106928	0.86663	-1.15389	0.438158	Q99JI4	Q99JI4	26S proteasome non-ATPase regulatory subunit 6	Psmd6	1
-0.0304719	-0.346793	-1.05071	0.0877344	-0.564755	-1.02944			0.749387	-1.33442	0.255167	0.74289	-1.34609	0.261324	Q8BJY1	Q8BJY1	26S proteasome non-ATPase regulatory subunit 5	Psmd5	1
-0.313818	-0.827359	-1.52492	-0.617123	-0.626313	-0.942168		+	0.571857	-1.74869	0.126932	0.60675	-1.64813	0.0208403	P14685	P14685	26S proteasome non-ATPase regulatory subunit 3	Psmd3	1
-0.374281	-0.610411	-0.362269	-0.411368	-0.254582	-0.466795	+	+	0.734813	-1.36089	0.0308831	0.771237	-1.29662	0.0271758	Q8VDM4	Q8VDM4	26S proteasome non-ATPase regulatory subunit 2	Psmd2	1
-0.427712	-0.0966069	-1.76136	-0.412789	-0.226966	-1.50357			0.65788	-1.52003	0.272975	0.65276	-1.53196	0.214635	O35593	O35593	26S proteasome non-ATPase regulatory subunit 14	Psmd14	1
-0.245985	-1.66887	-0.301515	-0.218195	-1.21669	-0.239702			0.65638	-1.52351	0.253271	0.712277	-1.40395	0.232147	Q9D8W5	Q9D8W5	26S proteasome non-ATPase regulatory subunit 12	Psmd12	1
-0.517709	-0.881428	-2.79676	-0.612593	-0.561643	-2.67494			0.46174	-2.16572	0.186457	0.496047	-2.01594	0.206617	Q8BG32	Q8BG32	26S proteasome non-ATPase regulatory subunit 11	Psmd11	1
-0.231397	-0.78416	-1.98462	-0.274372	-0.414864	-1.66763			0.561727	-1.78023	0.193008	0.630557	-1.5859	0.218068	Q3TXS7	Q3TXS7	26S proteasome non-ATPase regulatory subunit 1	Psmd1	1
-0.451919	-1.00303	-1.12545	-0.642459	-0.903684	-1.22992		+	0.562793	-1.77685	0.0533951	0.533827	-1.87327	0.0321082	P54775	P54775	26S protease regulatory subunit 6B	Psmc4	1
-0.696915	-1.85475	-1.46901	-0.946499	-1.81162	-1.11354		+	0.4182	-2.3912	0.0588658	0.421973	-2.36982	0.0396605	P62192	P62192	26S protease regulatory subunit 4	Psmc1	1
-0.0618121	-0.592702	-1.29202	-0.174003	-0.199537	-1.06667			0.676513	-1.47817	0.21014	0.744877	-1.3425	0.243422	O55234	O55234	Proteasome subunit beta type-5	Psmb5	1
-0.146515	-0.645367	-1.11769	-0.200332	-0.140587	-0.757867			0.667863	-1.49731	0.151225	0.789623	-1.26643	0.203439	P99026	P99026	Proteasome subunit beta type-4	Psmb4	1
-0.146978	-0.779546	-1.32916	-0.0770258	-0.272175	-0.881481			0.627897	-1.59262	0.158648	0.772963	-1.29372	0.23248	Q9R1P1	Q9R1P1	Proteasome subunit beta type-3	Psmb3	1
-0.243814	-0.792332	-1.44191	-0.385111	-0.381517	-1.11704			0.596667	-1.67598	0.139803	0.664797	-1.50422	0.124105	Q9R1P3	Q9R1P3	Proteasome subunit beta type-2	Psmb2	1
-0.230516	-0.663579	-1.17335	-0.420067	-0.269912	-1.03715			0.642343	-1.5568	0.127177	0.688017	-1.45345	0.13372	O09061	O09061	Proteasome subunit beta type-1	Psmb1	1
0.0241777	-0.609684	-0.958869	0.00532815	-0.218514	-0.844329			0.7289	-1.37193	0.215475	0.806707	-1.23961	0.299951	Q9Z2U0;Q9CWH6	Q9Z2U0	Proteasome subunit alpha type-7	Psma7	2
-0.0974864	-0.629903	0.119024	-0.827717	-0.293996	-0.468312			0.88896	-1.12491	0.458314	0.700623	-1.4273	0.077777	Q9QUM9	Q9QUM9	Proteasome subunit alpha type-6	Psma6	1
-0.131914	-0.651133	-0.746567	-0.164383	-0.288717	-0.654536			0.71514	-1.39833	0.116319	0.782073	-1.27865	0.128788	Q9R1P0	Q9R1P0	Proteasome subunit alpha type-4	Psma4	1
-0.162347	-0.569822	-0.532387	-0.111134	-0.0366443	-0.268191			0.752893	-1.32821	0.0834307	0.91038	-1.09844	0.179246	O70435	O70435	Proteasome subunit alpha type-3	Psma3	1
-0.0136837	-0.612704	-1.13157	-0.130113	-0.109265	-0.798542			0.700317	-1.42793	0.2113	0.80525	-1.24185	0.266009	P49722	P49722	Proteasome subunit alpha type-2	Psma2	1
-0.35631	-0.750713	-1.31897	-0.303169	-0.308198	-1.28535			0.592097	-1.68891	0.101523	0.67613	-1.47901	0.19249	Q9R1P4	Q9R1P4	Proteasome subunit alpha type-1	Psma1	1
0.210015	-0.542732	-0.489403	-0.149441	-0.354963	-0.632562			0.85183	-1.17394	0.375772	0.776173	-1.28837	0.113637	Q99K85	Q99K85	Phosphoserine aminotransferase	Psat1	1
0.10742	0.0691523	-0.236198	0.187007	0.218843	-0.339984			0.991793	-1.00827	0.871805	1.03075	1.03075	0.914636	Q3UPH1	Q3UPH1	Protein PRRC1	Prrc1	1
-0.55616	-0.663351	1.75048	-0.318884	-0.322704	1.83115			1.55874	1.55874	0.84302	1.71982	1.71982	0.635946	Q9D7G0;Q9CS42	Q9D7G0;Q9CS42	Ribose-phosphate pyrophosphokinase 1;Ribose-phosphate pyrophosphokinase 2	Prps1;Prps2	2
-0.144489	-0.445912	-1.15946	-0.0934326	-0.166244	-0.505042			0.6955	-1.43781	0.192178	0.844363	-1.18432	0.182156	Q99KP6	Q99KP6	Pre-mRNA-processing factor 19	Prpf19	1
0.0963968	-0.605025	-0.69136	-0.0110791	-0.394202	-0.823422			0.781943	-1.27887	0.250004	0.772787	-1.29402	0.222997	Q9JIF0;Q6PAK3	Q9JIF0	Protein arginine N-methyltransferase 1	Prmt1	2
-0.378269	-0.713615	-0.00668072	-0.38896	-0.789586	-0.115301			0.79151	-1.26341	0.214737	0.755127	-1.32428	0.158507	O08795	O08795	Glucosidase 2 subunit beta	Prkcsh	1
-0.385771	-0.184031	-2.43253	-0.39741	-0.0570915	-1.65799			0.610283	-1.63858	0.298162	0.6791	-1.47254	0.285045	Q91VJ2	Q91VJ2	Protein kinase C delta-binding protein	Prkcdbp	1
-0.0566412	-1.26889	-1.4937	-0.129766	-1.25209	-1.47101			0.577193	-1.73252	0.169855	0.56485	-1.77038	0.149263	P31324;P12367	P31324	cAMP-dependent protein kinase type II-beta regulatory subunit	Prkar2b	2
0.104739	-0.279651	-1.12513	-0.150065	-0.00921937	-1.15354			0.78585	-1.27251	0.355219	0.781453	-1.27967	0.348439	P05132	P05132	cAMP-dependent protein kinase catalytic subunit alpha	Prkaca	1
0.343578	-0.483178	-0.308073	0.189034	-0.0212479	-0.158252			0.930673	-1.07449	0.613161	1.00716	1.00716	0.977756	Q9QUR6	Q9QUR6	Prolyl endopeptidase	Prep	1
-0.137172	-1.01996	-1.55911	-0.051773	-0.110916	-1.05466			0.580597	-1.72237	0.160545	0.79072	-1.26467	0.338033	O08709	O08709	Peroxiredoxin-6	Prdx6	1
-0.0753528	-0.0719064	-0.648982	-0.0983202	-0.0339535	-0.793707			0.846073	-1.18193	0.300595	0.82924	-1.20592	0.332143	P20108	P20108	Thioredoxin-dependent peroxide reductase, mitochondrial	Prdx3	1
-0.0101053	-0.954753	-2.45553	0.015212	-0.250131	-2.40278			0.563753	-1.77383	0.25046	0.680173	-1.47021	0.369621	P35700	P35700	Peroxiredoxin-1	Prdx1	1
0.152897	-0.119401	-0.413576	0.43776	-0.0249421	-0.452372			0.92771	-1.07792	0.519632	1.02273	1.02273	0.963751	Q7TMR0	Q7TMR0	Lysosomal Pro-X carboxypeptidase	Prcp	1
0.470927	0.205017	0.0107799	0.432425	0.346985	0.156397			1.18207	1.18207	0.228235	1.2453	1.2453	0.062104	O35448	O35448	Lysosomal thioesterase PPT2	Ppt2	1
-0.0515486	-0.574369	-0.836733	-0.210045	-0.481848	-0.899238			0.73213	-1.36588	0.169007	0.70558	-1.41727	0.118047	Q76MZ3	Q76MZ3	Serine/threonine-protein phosphatase 2A 65 kDa regulatory subunit A alpha isoform	Ppp2r1a	1
-1.11675	-0.514202	-1.05967	-0.641919	-0.0841656	-0.491064	+		0.547017	-1.8281	0.0429201	0.76523	-1.3068	0.135199	P62141	P62141	Serine/threonine-protein phosphatase PP1-beta catalytic subunit	Ppp1cb	1
-0.265795	0.351515	-1.32854	-0.122727	0.428357	-0.546751			0.83527	-1.19722	0.487368	0.982903	-1.01739	0.802629	P51175	P51175	Protoporphyrinogen oxidase	Ppox	1
-0.291274	-0.338013	-1.15027	-0.252587	-0.130476	-0.856894			0.686283	-1.45712	0.167253	0.768353	-1.30148	0.207056	Q99KR7	Q99KR7	Peptidyl-prolyl cis-trans isomerase F, mitochondrial	Ppif	1
-0.0431553	-0.61626	-1.41997	-0.494983	-0.323444	-1.50701			0.665537	-1.50255	0.224728	0.62019	-1.61241	0.170655	Q9CR16	Q9CR16	Peptidyl-prolyl cis-trans isomerase D	Ppid	1
-0.0836151	-0.323498	-0.942473	-0.398741	-0.233736	-0.805963			0.754387	-1.32558	0.220776	0.726977	-1.37556	0.10613	P24369	P24369	Peptidyl-prolyl cis-trans isomerase B	Ppib	1
-0.399787	-0.544729	-1.13946	-0.561856	-0.310003	-1.19156			0.632473	-1.58109	0.0917559	0.640633	-1.56096	0.119738	P17742	P17742	Peptidyl-prolyl cis-trans isomerase A	Ppia	1
-0.201626	-0.43528	0.684729	-0.146132	0.260989	0.643764			1.07217	1.07217	0.966975	1.22146	1.22146	0.382991	Q91VM9	Q91VM9	Inorganic pyrophosphatase 2, mitochondrial	Ppa2	1
0.188274	-0.454051	-0.205996	-0.0693459	-0.104217	-0.315881			0.91211	-1.09636	0.488931	0.89558	-1.11659	0.168345	Q9D819	Q9D819	Inorganic pyrophosphatase	Ppa1	1
-0.151907	0.124196	-0.339747	-0.152147	-0.0675306	-0.251487			0.926713	-1.07908	0.459261	0.89807	-1.1135	0.0980152	P37040	P37040	NADPH--cytochrome P450 reductase	Por	1
-0.288435	-0.185081	-0.262988	-0.142449	-0.0338206	-0.191755	+		0.843917	-1.18495	0.0156622	0.91945	-1.08761	0.119288	Q91VA6	Q91VA6	Polymerase delta-interacting protein 2	Poldip2	1
-0.0641028	-0.345436	-0.541177	-0.199686	-0.52421	-0.450932			0.810273	-1.23415	0.149287	0.765883	-1.30568	0.05758	Q8VHI3	Q8VHI3	GDP-fucose protein O-fucosyltransferase 2	Pofut2	1
-0.0720277	-0.55332	-1.10902	0.0123541	-0.137267	-1.17902			0.698787	-1.43105	0.193433	0.786497	-1.27146	0.3658	Q8BJ56	Q8BJ56	Patatin-like phospholipase domain-containing protein 2	Pnpla2	1
-0.271601	-0.856372	-0.814971	0.212632	0.0411028	-0.290992			0.64972	-1.53912	0.0752031	1.00168	1.00168	0.940699	P23492	P23492	Purine nucleoside phosphorylase	Pnp	1
-0.524645	-0.0480691	0.16337	0.0381553	0.218099	0.140909			0.92742	-1.07826	0.571539	1.09753	1.09753	0.12629	Q9CXT8	Q9CXT8	Mitochondrial-processing peptidase subunit beta	Pmpcb	1
0.0458623	-0.30818	-0.0289403	0.199374	-0.356125	0.0618453			0.940033	-1.06379	0.462608	0.991087	-1.00899	0.867261	Q9DC61	Q9DC61	Mitochondrial-processing peptidase subunit alpha	Pmpca	1
-0.0675759	0.111031	-0.287307	-0.304915	-0.159074	-0.300289		+	0.951223	-1.05128	0.553538	0.83906	-1.19181	0.0335298	Q9R0E1	Q9R0E1	Procollagen-lysine,2-oxoglutarate 5-dioxygenase 3	Plod3	1
0.120883	0.100843	-0.502669	-0.117881	-0.32695	-0.516264			0.9552	-1.0469	0.692065	0.80598	-1.24073	0.108399	Q9R0E2	Q9R0E2	Procollagen-lysine,2-oxoglutarate 5-dioxygenase 1	Plod1	1
-0.378232	-1.16916	-1.74072	-1.06733	-1.41789	-2.20716		+	0.504427	-1.98245	0.10905	0.356007	-2.80894	0.0434361	Q8CGN5	Q8CGN5	Perilipin-1	Plin1	1
-0.282649	-0.466197	-1.31574	0.358846	0.136191	-0.759502			0.649223	-1.5403	0.163058	0.9907	-1.00939	0.820572	Q9QXS1;Q8R0W0	Q9QXS1	Plectin	Plec	2
0.218595	0.166972	0.510658	0.144177	0.193582	0.31603			1.237	1.237	0.107916	1.16453	1.16453	0.0507912	Q8R3B1	Q8R3B1	1-phosphatidylinositol 4,5-bisphosphate phosphodiesterase delta-1	Plcd1	1
0.212881	-0.20573	-0.206113	0.452912	0.390117	-0.181591			0.964323	-1.037	0.68156	1.18701	1.18701	0.388732	Q3TCN2	Q3TCN2	Putative phospholipase B-like 2;Putative phospholipase B-like 2 28 kDa form;Putative phospholipase B-like 2 40 kDa form;Putative phospholipase B-like 2 15 kDa form	Plbd2	1
0.087327	0.327457	0.513491	0.692784	0.947255	0.854554		+	1.24823	1.24823	0.128901	1.78427	1.78427	0.00790136	Q9JI48	Q9JI48	Placenta-specific gene 8 protein	Plac8	1
0.331247	0.328722	0.375623	0.65526	0.458907	0.610984	+	+	1.27047	1.27047	0.00194102	1.49223	1.49223	0.0105236	Q8VEB4	Q8VEB4	Group XV phospholipase A2	Pla2g15	1
0.108491	-0.128298	-0.357973	0.00100953	-0.191458	-0.499218			0.924423	-1.08176	0.448438	0.861303	-1.16103	0.255285	P52480;P53657	P52480	Pyruvate kinase isozymes M1/M2	Pkm2	2
0.0775164	0.0253123	0.137241	0.0805212	-0.0648722	0.187641			1.05757	1.05757	0.131764	1.05078	1.05078	0.452173	Q8K411	Q8K411	Presequence protease, mitochondrial	Pitrm1	1
0.0492126	-0.391834	-0.724898	-0.204549	-0.0731048	-0.853527			0.800633	-1.24901	0.253373	0.79061	-1.26485	0.258474	P53811	P53811	Phosphatidylinositol transfer protein beta isoform	Pitpnb	1
0.0354831	-0.495247	-0.806922	-0.0756113	-0.110854	-0.638838			0.768647	-1.30099	0.228112	0.83907	-1.1918	0.27006	P53810	P53810	Phosphatidylinositol transfer protein alpha isoform	Pitpna	1
-0.526452	-0.926591	-2.07333	-0.502239	-0.123622	-1.23786			0.48599	-2.05766	0.126645	0.68263	-1.46492	0.197943	Q9QUR7	Q9QUR7	Peptidyl-prolyl cis-trans isomerase NIMA-interacting 1	Pin1	1
0.335712	0.143916	-0.0260288	0.154065	-0.0355496	-0.363234			1.11634	1.11634	0.284828	0.95526	-1.04684	0.64335	Q6PD26	Q6PD26	GPI transamidase component PIG-S	Pigs	1
0.211511	0.128821	0.312317	0.120086	-0.090465	-0.117177			1.16433	1.16433	0.0546487	0.98267	-1.01764	0.734808	Q9CXY9	Q9CXY9	GPI-anchor transamidase	Pigk	1
-1.10762	-1.3138	-2.33986	-1.16835	-1.2597	-2.34784			0.354617	-2.81995	0.0530981	0.353	-2.83286	0.0522368	Q61753	Q61753	D-3-phosphoglycerate dehydrogenase	Phgdh	1
0.255078	0.322043	0.696261	0.0236102	0.0992279	0.319734			1.3546	1.3546	0.0905962	1.11193	1.11193	0.23864	O35129	O35129	Prohibitin-2	Phb2	1
0.183328	0.455123	0.82122	0.0408223	0.182184	0.68419			1.42443	1.42443	0.119056	1.2567	1.2567	0.26147	P67778	P67778	Prohibitin	Phb	1
-0.0483078	-0.701999	-0.994614	0.163628	-0.10403	-1.15762			0.694553	-1.43977	0.173124	0.832927	-1.20059	0.459897	Q7TSV4	Q7TSV4	Phosphoglucomutase-2	Pgm2	1
-0.164302	-1.65122	-1.23732	-0.354833	-1.79797	-1.07765			0.544963	-1.83499	0.148481	0.514447	-1.94384	0.122722	Q9D0F9	Q9D0F9	Phosphoglucomutase-1	Pgm1	1
-0.0974401	-0.549451	-0.543635	-0.158011	-0.164351	-0.441791			0.768003	-1.30208	0.117715	0.841603	-1.18821	0.112574	Q9CQ60	Q9CQ60	6-phosphogluconolactonase	Pgls	1
0.144699	-0.700052	-0.465421	-0.448528	-0.532157	-0.682812		+	0.815103	-1.22684	0.309101	0.68242	-1.46537	0.0149407	P09411;P09041	P09411	Phosphoglycerate kinase 1	Pgk1	2
-0.0203404	-0.620091	-0.837197	-0.264738	-0.404745	-1.10529			0.73212	-1.3659	0.1813	0.684177	-1.46161	0.150691	Q9DCD0	Q9DCD0	6-phosphogluconate dehydrogenase, decarboxylating	Pgd	1
-0.0596002	-0.922019	-1.13157	-0.493662	-0.678349	-0.740866		+	0.647907	-1.54343	0.164843	0.644493	-1.55161	0.0132762	Q9DBJ1;O70250	Q9DBJ1	Phosphoglycerate mutase 1	Pgam1	2
-0.268713	-0.642121	-1.27198	-0.220681	-0.313244	-1.20959			0.628307	-1.59158	0.130855	0.69846	-1.43172	0.206656	P62962	P62962	Profilin-1	Pfn1	1
-0.393008	-1.11104	-0.438816	-0.758746	-0.914684	-0.311291			0.65408	-1.52886	0.108015	0.642463	-1.55651	0.0672632	Q9WUA3	Q9WUA3	6-phosphofructokinase type C	Pfkp	1
-0.325919	-1.02697	-1.4286	-0.768396	-0.862418	-1.58199			0.55334	-1.80721	0.102529	0.490373	-2.03926	0.0530354	P12382	P12382	6-phosphofructokinase, liver type	Pfkl	1
0.524264	0.662661	0.0635029	-0.11441	0.448901	-0.0289256			1.3554	1.3554	0.14801	1.08964	1.08964	0.619914	Q9Z211	Q9Z211	Peroxisomal membrane protein 11A	Pex11a	1
0.0368901	-0.711606	-1.0152	0.0485151	0.136716	-0.714917			0.710433	-1.40759	0.213365	0.91428	-1.09376	0.580782	P70296;Q8VIN1	P70296	Phosphatidylethanolamine-binding protein 1;Hippocampal cholinergic neurostimulating peptide	Pebp1	2
0.264356	-0.405241	-0.46554	0.338225	0.0335111	-0.573596			0.89347	-1.11923	0.478554	0.986547	-1.01364	0.825201	Q8K183	Q8K183	Pyridoxal kinase	Pdxk	1
-0.429829	-0.335117	0.290424	-0.260255	-0.258632	0.966947			0.919357	-1.08772	0.556388	1.20851	1.20851	0.749872	Q99K01	Q99K01	Pyridoxal-dependent decarboxylase domain-containing protein 1	Pdxdc1	1
-0.0521917	0.107018	0.0297002	0.400429	0.484602	0.354452		+	1.02076	1.02076	0.602318	1.33253	1.33253	0.00839969	Q9JK42	Q9JK42	[Pyruvate dehydrogenase [lipoamide]] kinase isozyme 2, mitochondrial	Pdk2	1
-0.34839	-0.221236	-0.397562	-0.421554	-0.522675	-0.438385	+	+	0.80081	-1.24874	0.0255394	0.726887	-1.37573	0.00457535	Q922R8	Q922R8	Protein disulfide-isomerase A6	Pdia6	1
0.153286	-0.18431	0.145873	-0.0700575	-0.314374	-0.094911			1.03286	1.03286	0.763704	0.89771	-1.11395	0.1758	P08003	P08003	Protein disulfide-isomerase A4	Pdia4	1
0.227988	-0.0361116	0.15043	0.0127832	-0.216418	0.0308304			1.08546	1.08546	0.282702	0.963733	-1.03763	0.544387	P27773	P27773	Protein disulfide-isomerase A3	Pdia3	1
-0.0589087	-0.0176799	-0.0803929	0.105678	-0.116176	-0.170475			0.964537	-1.03677	0.104606	0.962393	-1.03908	0.549226	Q8BKZ9	Q8BKZ9	Pyruvate dehydrogenase protein X component, mitochondrial	Pdhx	1
-0.0266312	0.185993	0.633385	0.105276	0.0780633	0.248049			1.2235	1.2235	0.307225	1.1063	1.1063	0.112219	Q9D051	Q9D051	Pyruvate dehydrogenase E1 component subunit beta, mitochondrial	Pdhb	1
-0.220278	-0.132183	-0.0357271	-0.0321231	-0.0301478	-0.0764324			0.915463	-1.09234	0.135894	0.968567	-1.03245	0.0922608	P35486	P35486	Pyruvate dehydrogenase E1 component subunit alpha, somatic form, mitochondrial	Pdha1	1
-0.0874575	-0.176169	-1.29209	-0.172311	-0.0138731	-1.13666			0.744863	-1.34253	0.312768	0.777553	-1.28609	0.335719	Q9WU78	Q9WU78	Programmed cell death 6-interacting protein	Pdcd6ip	1
0.486251	1.0397	0.628634	0.295253	0.560911	0.53067	+	+	1.66757	1.66757	0.049449	1.3823	1.3823	0.0314447	Q8C7K6	Q8C7K6	Prenylcysteine oxidase-like	Pcyox1l	1
-0.0503829	-0.107648	-0.183376	0.015783	0.0370308	0.245861			0.924807	-1.08131	0.0979927	1.07427	1.07427	0.307844	Q9CQF9	Q9CQF9	Prenylcysteine oxidase	Pcyox1	1
-0.114348	-0.44442	-0.295588	-0.283	-0.233396	-0.456049		+	0.824473	-1.2129	0.0963474	0.800497	-1.24922	0.040717	Q8BH04;Q9Z2V4	Q8BH04	Phosphoenolpyruvate carboxykinase [GTP], mitochondrial	Pck2	2
-0.136569	-0.25789	-0.29048	-0.10448	-0.402455	-0.479573	+		0.85454	-1.17022	0.0395848	0.8013	-1.24797	0.102666	Q99MN9	Q99MN9	Propionyl-CoA carboxylase beta chain, mitochondrial	Pccb	1
-0.237065	-0.225346	0.846473	-0.178159	-0.0122281	0.550704			1.16732	1.16732	0.755651	1.1134	1.1134	0.640669	Q91ZA3	Q91ZA3	Propionyl-CoA carboxylase alpha chain, mitochondrial	Pcca	1
0.0571383	0.127633	-1.11525	0.0600474	-0.0533889	-1.06498			0.864837	-1.15629	0.522046	0.82805	-1.20766	0.427885	Q61990	Q61990	Poly(rC)-binding protein 2	Pcbp2	1
-0.212802	-0.453083	-1.51437	-0.0173148	-0.242413	-1.16049			0.647797	-1.54369	0.21078	0.760253	-1.31535	0.308436	P60335;P57722	P60335	Poly(rC)-binding protein 1	Pcbp1	2
0.306612	0.25084	0.234011	0.150949	-0.00911769	0.147046	+		1.20093	1.20093	0.00684517	1.07043	1.07043	0.209293	Q05920	Q05920	Pyruvate carboxylase, mitochondrial	Pc	1
-0.648575	-0.579448	-1.48867	-0.92799	-0.719376	-1.31736		+	0.55449	-1.80346	0.0902642	0.511407	-1.95539	0.0300317	Q9CQV1	Q9CQV1	Mitochondrial import inner membrane translocase subunit TIM16	Pam16	1
1.47114	-0.702492	-1.48722	1.37457	-0.183654	-1.33697			1.24787	1.24787	0.811996	1.28974	1.28974	0.956223	Q9DCL9	Q9DCL9	Multifunctional protein ADE2;Phosphoribosylaminoimidazole-succinocarboxamide synthase;Phosphoribosylaminoimidazole carboxylase	Paics	1
-0.145158	-0.67075	-0.866463	-0.268747	-0.1748	-0.794257			0.69365	-1.44165	0.121235	0.76419	-1.30858	0.165638	Q61206	Q61206	Platelet-activating factor acetylhydrolase IB subunit beta	Pafah1b2	1
-0.129118	-0.182606	-0.653151	0.00144204	0.032242	-0.619958			0.810463	-1.23386	0.193093	0.89143	-1.12179	0.454757	P29341	P29341	Polyadenylate-binding protein 1	Pabpc1	1
0.0874628	0.139076	0.235604	-0.0772389	-0.270904	0.0795658			1.1137	1.1137	0.0710644	0.944457	-1.05881	0.47027	P09103	P09103	Protein disulfide-isomerase	P4hb	1
-0.230398	-0.956992	-0.785651	-0.244634	-0.745067	-0.558814			0.649207	-1.54034	0.0955151	0.70651	-1.41541	0.0715516	Q60716	Q60716	Prolyl 4-hydroxylase subunit alpha-2	P4ha2	1
-0.0780915	0.0931545	-0.442085	-0.132689	-0.194493	-0.174621		+	0.916693	-1.09088	0.462278	0.89067	-1.12275	0.0116534	Q60715	Q60715	Prolyl 4-hydroxylase subunit alpha-1	P4ha1	1
0.0863761	-0.13005	-0.441125	0.227495	0.0892269	-0.26214			0.90402	-1.10617	0.401846	1.02282	1.02282	0.912068	Q9D404	Q9D404	3-oxoacyl-[acyl-carrier-protein] synthase, mitochondrial	Oxsm	1
-0.0284251	0.248899	-0.0933249	0.0807941	0.12618	-0.0431255			1.03538	1.03538	0.725403	1.03985	1.03985	0.393265	Q9D0K2	Q9D0K2	Succinyl-CoA:3-ketoacid-coenzyme A transferase 1, mitochondrial	Oxct1	1
-0.656922	-1.23409	-1.11838	-0.53887	-0.645345	-0.720802	+	+	0.50665	-1.97375	0.0295262	0.644803	-1.55086	0.00683598	P58281;P58682	P58281	Dynamin-like 120 kDa protein, mitochondrial;Dynamin-like 120 kDa protein, form S1	Opa1	2
-0.0670318	-0.224351	-0.112444	0.00446549	-0.194113	0			0.911867	-1.09665	0.10241	0.95907	-1.04268	0.436081	Q60597	Q60597	2-oxoglutarate dehydrogenase, mitochondrial	Ogdh	1
-0.109981	-0.00093804	-0.169453	-0.364329	-0.318038	-0.203568		+	0.938377	-1.06567	0.198718	0.815797	-1.2258	0.0251911	P29758	P29758	Ornithine aminotransferase, mitochondrial	Oat	1
-1.88705	-0.793257	0.0538064	-0.626714	0.351741	1.13264			0.628467	-1.59117	0.259459	1.37212	1.37212	0.630853	Q9Z2F2	Q9Z2F2	54 kDa 2-5-oligoadenylate synthase-like protein 2	Oasl2	1
-0.677541	-1.12904	-2.45443	-0.295925	-0.971487	-1.56781			0.421633	-2.37173	0.116764	0.55395	-1.80522	0.123702	Q99P88	Q99P88	Nuclear pore complex protein Nup155	Nup155	1
0.556209	0.260989	-0.891188	0.565305	0.29678	-0.687776			1.06929	1.06929	0.960536	1.10964	1.10964	0.892762	Q9CQ48	Q9CQ48	NudC domain-containing protein 2	Nudcd2	1
0.465922	1.62849	1.45302	0.231801	1.10655	1.20677			2.40363	2.40363	0.0822501	1.8786	1.8786	0.111391	P81117	P81117	Nucleobindin-2	Nucb2	1
-0.0671224	0.270828	0.295841	-0.107632	0.151209	0.41186			1.12955	1.12955	0.290781	1.123	1.123	0.417937	Q02819	Q02819	Nucleobindin-1	Nucb1	1
0.0123541	0.0588013	0.906968	-0.482754	-0.417251	0.420401			1.30843	1.30843	0.378716	0.934253	-1.07037	0.637625	Q9R1J0	Q9R1J0	Sterol-4-alpha-carboxylate 3-dehydrogenase, decarboxylating	Nsdhl	1
0.348572	0.52657	1.0597	0.286053	0.455439	0.766807			1.59943	1.59943	0.0944463	1.43067	1.43067	0.0702491	P97300	P97300	Neuroplastin	Nptn	1
-0.39102	-0.157432	-0.968605	-0.507111	0.0241777	-0.883289			0.723403	-1.38235	0.17085	0.75422	-1.32587	0.225764	Q61937	Q61937	Nucleophosmin	Npm1	1
-0.045625	-1.21217	-0.662323	-0.116254	-1.06359	-0.484732			0.67745	-1.47612	0.197882	0.705217	-1.418	0.181818	Q11011	Q11011	Puromycin-sensitive aminopeptidase	Npepps	1
0.363451	0.716684	0.441165	0.23585	0.373621	0.371057	+	+	1.4292	1.4292	0.0418758	1.2555	1.2555	0.0188358	O35604	O35604	Niemann-Pick C1 protein	Npc1	1
-0.0850834	0.512884	-0.482492	0.198745	0.0859685	0.0954519			1.02846	1.02846	0.955482	1.0925	1.0925	0.0725019	Q6DFW4	Q6DFW4	Nucleolar protein 58	Nop58	1
-0.408493	0.631803	0.529171	-0.110978	0.508124	0.424277			1.24867	1.24867	0.527683	1.23002	1.23002	0.293438	Q9D6Z1	Q9D6Z1	Nucleolar protein 56	Nop56	1
-0.00695607	-1.08681	-1.76606	-0.394771	-0.770978	-1.40916			0.586667	-1.70455	0.203774	0.574387	-1.74099	0.101239	Q01768	Q01768	Nucleoside diphosphate kinase B	Nme2	1
0.407298	0.193582	0.299948	0.145612	0.130667	0.448584	+		1.23363	1.23363	0.0397158	1.18857	1.18857	0.144857	Q91YP2	Q91YP2	Neurolysin, mitochondrial	Nln	1
-0.0987063	-0.217256	-0.427886	0.0281448	0.0060466	-0.481123			0.845807	-1.1823	0.12342	0.91344	-1.09476	0.464637	Q9CQE1	Q9CQE1	Protein NipSnap homolog 3B	Nipsnap3b	1
-0.447957	-0.445362	-1.82118	-0.43608	-0.218246	-1.40007			0.58349	-1.71383	0.186967	0.65922	-1.51694	0.199963	Q9CRB2	Q9CRB2	H/ACA ribonucleoprotein complex subunit 2	Nhp2	1
0.479851	-0.236656	0.149519	0.703898	0.110898	0.0847447			1.1175	1.1175	0.591864	1.25643	1.25643	0.27627	Q8CCH2	Q8CCH2	NHL repeat-containing protein 3	Nhlrc3	1
-0.134097	-0.617034	-1.72228	-0.299809	-0.283141	-1.55903			0.622107	-1.60744	0.221523	0.657847	-1.52011	0.233141	P29595	P29595	NEDD8	Nedd8	1
0.428571	0.317188	-0.173759	0.292075	0.253868	-0.270086			1.15944	1.15944	0.411097	1.08202	1.08202	0.662511	Q8CFI0	Q8CFI0	E3 ubiquitin-protein ligase NEDD4-like	Nedd4l	1
0.592254	0.867264	0.455334	0.596935	0.778965	0.358621	+	+	1.56763	1.56763	0.0341737	1.50353	1.50353	0.0415666	P46935	P46935	E3 ubiquitin-protein ligase NEDD4	Nedd4	1
0.0294175	-0.0127374	-0.0053479	0.0332292	0.106348	0.131326			1.0027	1.0027	0.798685	1.06503	1.06503	0.0918374	Q9D6J6	Q9D6J6	NADH dehydrogenase [ubiquinone] flavoprotein 2, mitochondrial	Ndufv2	1
0.0719	-0.198841	0.29678	0.0289935	-0.289863	0.333195			1.05025	1.05025	0.730908	1.03269	1.03269	0.905651	Q91YT0	Q91YT0	NADH dehydrogenase [ubiquinone] flavoprotein 1, mitochondrial	Ndufv1	1
-0.12444	-0.183556	-0.270312	0.0241777	-0.033348	-0.124188	+		0.875677	-1.14197	0.0450515	0.970523	-1.03037	0.411541	Q8K3J1	Q8K3J1	NADH dehydrogenase [ubiquinone] iron-sulfur protein 8, mitochondrial	Ndufs8	1
-0.147698	0.141956	-0.153158	0.505485	0.729357	0.578214		+	0.968457	-1.03257	0.64133	1.5235	1.5235	0.0116944	P52503	P52503	NADH dehydrogenase [ubiquinone] iron-sulfur protein 6, mitochondrial	Ndufs6	1
0.224534	0.0571383	0.558758	0.264356	0.305095	0.607674			1.22727	1.22727	0.197832	1.32013	1.32013	0.0684409	Q9DCT2	Q9DCT2	NADH dehydrogenase [ubiquinone] iron-sulfur protein 3, mitochondrial	Ndufs3	1
0.1129	0.308011	0.693052	0.199123	0.329181	0.696706			1.31203	1.31203	0.161227	1.3417	1.3417	0.111338	Q91WD5	Q91WD5	NADH dehydrogenase [ubiquinone] iron-sulfur protein 2, mitochondrial	Ndufs2	1
0.0993626	0.143655	0.519743	0.219834	0.244765	0.554933			1.20323	1.20323	0.19684	1.27287	1.27287	0.0875776	Q91VD9	Q91VD9	NADH-ubiquinone oxidoreductase 75 kDa subunit, mitochondrial	Ndufs1	1
-0.0792494	0.0204844	-0.300964	0.0254541	0.220825	-0.321243			0.924187	-1.08203	0.334107	0.994527	-1.0055	0.88921	Q9CR61	Q9CR61	NADH dehydrogenase [ubiquinone] 1 beta subcomplex subunit 7	Ndufb7	1
-0.326787	-0.09411	-0.703689	-0.106389	0.103934	-0.250165			0.78272	-1.2776	0.169243	0.948137	-1.0547	0.498862	Q9CQH3	Q9CQH3	NADH dehydrogenase [ubiquinone] 1 beta subcomplex subunit 5, mitochondrial	Ndufb5	1
-0.0221999	-0.0363188	0.0104934	0.103665	0.081476	0.230572			0.989057	-1.01106	0.367542	1.10197	1.10197	0.0963711	Q9DCS9	Q9DCS9	NADH dehydrogenase [ubiquinone] 1 beta subcomplex subunit 10	Ndufb10	1
0.0250288	0.118493	0.285343	0.234746	0.254957	0.370164		+	1.10727	1.10727	0.201222	1.22083	1.22083	0.0209741	Q9DC69	Q9DC69	NADH dehydrogenase [ubiquinone] 1 alpha subcomplex subunit 9, mitochondrial	Ndufa9	1
-0.396593	-0.179417	0.0976109	-0.265743	0.289008	0.217851			0.904237	-1.10591	0.380847	1.07219	1.07219	0.689962	Q62425	Q62425	NADH dehydrogenase [ubiquinone] 1 alpha subcomplex subunit 4	Ndufa4	1
-0.382119	-0.277534	-0.661319	-0.187198	0.00302647	-0.355055			0.741537	-1.34855	0.0614983	0.887417	-1.12687	0.224395	Q9ERS2	Q9ERS2	NADH dehydrogenase [ubiquinone] 1 alpha subcomplex subunit 13	Ndufa13	1
0.134484	0.218099	0.158725	0.284277	0.372395	0.213378	+	+	1.12573	1.12573	0.020584	1.2239	1.2239	0.02424	Q99LC3	Q99LC3	NADH dehydrogenase [ubiquinone] 1 alpha subcomplex subunit 10, mitochondrial	Ndufa10	1
-0.0576919	-0.251127	-0.616437	-0.0916789	-0.123953	-0.404554			0.817773	-1.22283	0.200451	0.870523	-1.14873	0.172938	O35683	O35683	NADH dehydrogenase [ubiquinone] 1 alpha subcomplex subunit 1	Ndufa1	1
0.511873	0.815248	1.16124	0.417056	0.702037	1.13665	+		1.80733	1.80733	0.0475322	1.72023	1.72023	0.0694542	P57716	P57716	Nicastrin	Ncstn	1
0.359859	0.365021	0.481609	0.065848	0.0532504	0.280719	+		1.3225	1.3225	0.0096291	1.0997	1.0997	0.212744	Q8VCM8	Q8VCM8	Nicalin	Ncln	1
-0.421573	-1.36617	-1.95221	-0.581842	-0.815199	-1.55678			0.464317	-2.1537	0.107656	0.52545	-1.90313	0.0787262	P09405	P09405	Nucleolin	Ncl	1
-0.168366	-0.0994945	-0.0565662	-0.0211747	0.195726	0.374956			0.928253	-1.07729	0.0799431	1.14251	1.14251	0.25086	Q9DB05	Q9DB05	Alpha-soluble NSF attachment protein	Napa	1
0.215244	-1.18774	-1.23074	-0.0298974	-1.05221	-1.11126			0.67533	-1.48076	0.262109	0.641537	-1.55876	0.172686	Q99KQ4	Q99KQ4	Nicotinamide phosphoribosyltransferase	Nampt	1
-0.00199233	-1.10774	-1.22193	-0.263023	-0.288452	-1.26392			0.63045	-1.58617	0.183786	0.68951	-1.45031	0.20767	Q9QZ08	Q9QZ08	N-acetyl-D-glucosamine kinase	Nagk	1
0.0229004	-0.0162931	0.0980152	0.14991	0.0409626	0.100709			1.02502	1.02502	0.407603	1.0702	1.0702	0.0909345	Q9QWR8	Q9QWR8	Alpha-N-acetylgalactosaminidase	Naga	1
-0.169469	-0.978719	-1.73495	-0.232261	-0.268139	-1.22038			0.565673	-1.7678	0.167362	0.70362	-1.42122	0.218272	Q6ZWM4	Q6ZWM4	N-alpha-acetyltransferase 38, NatC auxiliary subunit	Naa38	1
0.520749	0.272143	-0.62678	0.545474	0.496207	-0.52533			1.09664	1.09664	0.88837	1.18827	1.18827	0.670734	Q69ZN7	Q69ZN7	Myoferlin	Myof	1
-0.322614	-0.294208	-0.664722	-0.256321	-0.15785	-0.590071			0.74865	-1.33574	0.0696535	0.799297	-1.2511	0.124726	Q9WTI7	Q9WTI7	Unconventional myosin-Ic	Myo1c	1
0.0684644	-0.80869	-2.12488	0.48553	0.170951	-1.28395			0.616257	-1.6227	0.272763	0.978857	-1.0216	0.73811	Q8VDD5	Q8VDD5	Myosin-9	Myh9	1
-0.0957124	-0.720208	-0.697102	-0.244856	-0.178584	-0.733603			0.719877	-1.38913	0.132427	0.77629	-1.28818	0.158389	Q9JK81	Q9JK81	UPF0160 protein MYG1, mitochondrial	Myg1	1
-0.586038	-2.79626	-1.60209	-0.316582	-1.86255	-1.70186			0.379843	-2.63266	0.121448	0.461783	-2.16552	0.118796	Q7TPV4	Q7TPV4	Myb-binding protein 1A	Mybbp1a	1
0.677801	0.847756	1.20545	0.571628	0.687598	1.07238	+	+	1.90183	1.90183	0.0279605	1.73323	1.73323	0.0358879	O35682	O35682	Myeloid-associated differentiation marker	Myadm	1
-0.684086	-0.137806	-0.751125	-0.374729	-0.0379323	-0.234788			0.70848	-1.41147	0.114191	0.865037	-1.15602	0.157777	Q9EQK5	Q9EQK5	Major vault protein	Mvp	1
-0.227236	-0.349474	0.628354	-0.237626	-0.291115	0.274292			1.06165	1.06165	0.960459	0.95827	-1.04355	0.684236	Q9R008	Q9R008	Mevalonate kinase	Mvk	1
-0.0337467	-0.0914791	-0.388336	-0.0805608	-0.15888	-0.538974			0.89315	-1.11963	0.259459	0.843223	-1.18593	0.208282	P16332	P16332	Methylmalonyl-CoA mutase, mitochondrial	Mut	1
-0.482472	-0.403008	-0.571064	-1.02034	-0.853684	-1.1821	+	+	0.71505	-1.3985	0.00984693	0.495693	-2.01738	0.00855065	P18155	P18155	Bifunctional methylenetetrahydrofolate dehydrogenase/cyclohydrolase, mitochondrial;NAD-dependent methylenetetrahydrofolate dehydrogenase;Methenyltetrahydrofolate cyclohydrolase	Mthfd2	1
0.0832474	-0.418388	-0.026161	0.0529723	-0.227405	-0.10729			0.929897	-1.07539	0.511928	0.939967	-1.06387	0.36702	Q3V3R1	Q3V3R1	Monofunctional C1-tetrahydrofolate synthase, mitochondrial	Mthfd1l	1
0.00201835	-0.943694	-1.63765	-0.154442	-0.421631	-1.50787			0.614227	-1.62806	0.212117	0.665563	-1.50249	0.235264	Q922D8	Q922D8	C-1-tetrahydrofolate synthase, cytoplasmic;Methylenetetrahydrofolate dehydrogenase;Methenyltetrahydrofolate cyclohydrolase;Formyltetrahydrofolate synthetase	Mthfd1	1
-0.113661	0.349705	0.0784732	-0.270486	-0.326263	-0.269738		+	1.08481	1.08481	0.517047	0.818703	-1.22144	0.00417362	Q80WJ7	Q80WJ7	Protein LYRIC	Mtdh	1
-0.0175047	0.073546	0.488618	0.0691523	0.16221	0.210015			1.14778	1.14778	0.363999	1.10827	1.10827	0.0707357	P00405	P00405	Cytochrome c oxidase subunit 2	Mtco2	1
0.00633395	0.212507	0.517225	0.0982848	0.179511	0.425567			1.1981	1.1981	0.240063	1.18203	1.18203	0.140047	Q791V5	Q791V5	Mitochondrial carrier homolog 2	Mtch2	1
0.0489337	0.459432	0.478816	0.202136	0.404031	0.399116		+	1.2677	1.2677	0.143429	1.2641	1.2641	0.0371936	Q791T5	Q791T5	Mitochondrial carrier homolog 1	Mtch1	1
-0.362362	-1.07118	-2.0235	-0.341757	-0.162945	-1.20666			0.499927	-2.00029	0.138959	0.705183	-1.41807	0.218722	P26041	P26041	Moesin	Msn	1
-0.183671	-0.0701333	-0.946472	-0.0794475	0.0684644	-0.643158			0.78397	-1.27556	0.283132	0.878443	-1.13838	0.420445	Q8VE22	Q8VE22	28S ribosomal protein S23, mitochondrial	Mrps23	1
-0.00307618	-0.0101344	-0.640659	0.0585242	0.162081	-0.51513			0.87743	-1.13969	0.410825	0.953343	-1.04894	0.686953	Q9CXW2	Q9CXW2	28S ribosomal protein S22, mitochondrial	Mrps22	1
-0.0760066	-0.294827	-1.13714	0.0467006	0.139469	-0.827052			0.739503	-1.35226	0.260421	0.89936	-1.1119	0.559523	Q9DC71	Q9DC71	28S ribosomal protein S15, mitochondrial	Mrps15	1
-0.671095	-0.413999	-1.41242	-0.574304	0.098689	-1.17762			0.58475	-1.71013	0.108604	0.728163	-1.37332	0.273544	Q99N94	Q99N94	39S ribosomal protein L9, mitochondrial	Mrpl9	1
-0.0444491	-0.0699212	-0.929171	0.0655723	0.0561673	-1.24277			0.815837	-1.22574	0.354147	0.836253	-1.19581	0.480458	Q9JKF7	Q9JKF7	39S ribosomal protein L39, mitochondrial	Mrpl39	1
-0.306609	-0.260584	-0.950369	0.0468402	0.0596321	-0.833233			0.720263	-1.38838	0.151039	0.878823	-1.13789	0.498497	Q9D1N9	Q9D1N9	39S ribosomal protein L21, mitochondrial	Mrpl21	1
-0.510745	-0.397315	-1.78106	-0.358657	-0.00184785	-1.37808			0.584033	-1.71223	0.18069	0.721113	-1.38674	0.295098	Q9D1I6	Q9D1I6	39S ribosomal protein L14, mitochondrial	Mrpl14	1
-0.238374	-0.448765	-0.647648	-0.268626	-0.22511	-0.501341			0.739563	-1.35215	0.0638501	0.797363	-1.25413	0.0608017	Q99J99	Q99J99	3-mercaptopyruvate sulfurtransferase	Mpst	1
-0.546688	-0.525683	-2.09999	-0.422308	-0.260083	-1.29354			0.537493	-1.86049	0.179682	0.663073	-1.50813	0.17653	P23249	P23249	Putative helicase MOV-10	Mov10	1
0.0182068	0.0651587	0.133958	-0.078716	0.0318186	0.180275			1.05207	1.05207	0.163928	1.0341	1.0341	0.613557	Q80UM7	Q80UM7	Mannosyl-oligosaccharide glucosidase	Mogs	1
-0.45801	-0.35089	-0.779918	-0.248399	-0.348152	-0.73298			0.698163	-1.43233	0.0544603	0.743027	-1.34585	0.0954765	Q5RKZ7	Q5RKZ7	Molybdenum cofactor biosynthesis protein 1;Molybdenum cofactor biosynthesis protein A;Molybdenum cofactor biosynthesis protein C	Mocs1	1
-0.10231	0.0426443	-0.140317	-0.0246633	0.0784732	-0.213554			0.956287	-1.04571	0.354303	0.96712	-1.034	0.596989	Q99J39	Q99J39	Malonyl-CoA decarboxylase, mitochondrial	Mlycd	1
-0.355147	-0.730153	-1.41912	-0.713119	-0.665775	-1.2126		+	0.58619	-1.70593	0.115629	0.55728	-1.79443	0.0386421	P34884	P34884	Macrophage migration inhibitory factor	Mif	1
0.218471	0.366028	0.417056	-0.0711635	0.0233263	0.0368901	+		1.2625	1.2625	0.030366	0.998023	-1.00198	0.924291	Q9CPU4	Q9CPU4	Microsomal glutathione S-transferase 3	Mgst3	1
0.237686	0.329526	0.481092	-0.017125	-0.0428431	0.234746	+		1.27717	1.27717	0.0388576	1.04521	1.04521	0.578209	Q91VS7	Q91VS7	Microsomal glutathione S-transferase 1	Mgst1	1
0.148088	0.0304067	0.96997	0.063779	0.0828389	0.532865			1.36273	1.36273	0.32456	1.1837	1.1837	0.277565	P21956	P21956	Lactadherin	Mfge8	1
-0.167815	-0.175306	-0.663168	-0.0755656	-0.137537	-0.732836			0.80242	-1.24623	0.177287	0.81992	-1.21963	0.271282	Q9DCS3	Q9DCS3	Trans-2-enoyl-CoA reductase, mitochondrial	Mecr	1
0.14274	0.155102	-0.125998	-0.020516	-0.0512795	-0.395967			1.04462	1.04462	0.595992	0.903647	-1.10663	0.324506	Q99KE1	Q99KE1	NAD-dependent malic enzyme, mitochondrial	Me2	1
0.227002	-0.394657	-0.685361	-0.210529	-0.458921	-0.835703			0.850973	-1.17512	0.401449	0.717353	-1.39401	0.109983	P06801	P06801	NADP-dependent malic enzyme	Me1	1
-0.0524011	0.0497701	0.283922	0.0786098	0.0342158	0.104337			1.07231	1.07231	0.445676	1.05167	1.05167	0.0715584	P08249	P08249	Malate dehydrogenase, mitochondrial	Mdh2	1
0.0938305	-0.545108	-0.669901	-0.222515	-0.271357	-0.791932			0.793697	-1.25993	0.254886	0.754393	-1.32557	0.142971	P14152	P14152	Malate dehydrogenase, cytoplasmic	Mdh1	1
-0.10757	-0.426044	-0.574799	0.0526941	-0.241424	-0.278269			0.781277	-1.27996	0.115513	0.902563	-1.10796	0.275503	Q3ULD5	Q3ULD5	Methylcrotonoyl-CoA carboxylase beta chain, mitochondrial	Mccc2	1
-0.245335	-0.279319	-0.115535	0.0832474	0.0832474	-0.0562362			0.863547	-1.15802	0.0505764	1.02686	1.02686	0.512093	Q99MR8	Q99MR8	Methylcrotonoyl-CoA carboxylase subunit alpha, mitochondrial	Mccc1	1
-0.182377	0.208642	-0.563732	0.0874628	0.191184	-0.454704			0.904467	-1.10562	0.506008	0.977953	-1.02254	0.797094	Q8R3F5	Q8R3F5	Malonyl-CoA-acyl carrier protein transacylase, mitochondrial	Mcat	1
0.468427	0.551393	1.42288	0.608904	0.345056	0.999928			1.84343	1.84343	0.116501	1.5984	1.5984	0.0757447	Q8R2Y2	Q8R2Y2	Cell surface glycoprotein MUC18	Mcam	1
0.103665	-0.42194	-0.429304	0.0651587	-0.273779	-0.432474			0.854513	-1.17026	0.293367	0.871447	-1.14752	0.282653	Q3THS6;Q91X83	Q3THS6	S-adenosylmethionine synthase isoform type-2	Mat2a	2
0.33594	0.63385	0.791106	0.655352	0.654527	0.687598	+	+	1.51477	1.51477	0.0480126	1.58657	1.58657	0.000267342	Q64133	Q64133	Amine oxidase [flavin-containing] A	Maoa	1
0.353662	0.450063	0.245617	0.757791	0.487692	0.507617	+	+	1.2765	1.2765	0.0273372	1.50493	1.50493	0.0214079	O54782	O54782	Epididymis-specific alpha-mannosidase	Man2b2	1
0.351402	0.075738	0.479438	0.574538	0.20063	0.364797			1.2413	1.2413	0.126528	1.3087	1.3087	0.0723924	O09159	O09159	Lysosomal alpha-mannosidase	Man2b1	1
0.316262	0.122474	0.362217	0.0453032	-0.0646911	0.385486			1.20637	1.20637	0.0680721	1.09812	1.09812	0.462845	P27046	P27046	Alpha-mannosidase 2	Man2a1	1
-0.204798	-0.667355	-2.05577	-0.440009	-0.431248	-1.47959			0.57928	-1.72628	0.221377	0.612447	-1.6328	0.153161	P61327;Q9CQL1	P61327;Q9CQL1	Protein mago nashi homolog;Protein mago nashi homolog 1-related	Magoh;Magoh-rs1	2
-0.0912793	0.125387	0.0210533	-0.352216	-0.329794	-0.0294997			1.01473	1.01473	0.796524	0.85293	-1.17243	0.150233	P24668	P24668	Cation-dependent mannose-6-phosphate receptor	M6pr	1
0.360308	0.447844	-0.0834164	-0.0769041	-0.300093	-0.66974			1.19717	1.19717	0.279586	0.796303	-1.2558	0.181027	Q8BLN5	Q8BLN5	Lanosterol synthase	Lss	1
0.196607	-0.304095	-0.394904	0.168257	0.0313951	-0.438131			0.905497	-1.10437	0.458644	0.961263	-1.0403	0.707286	Q6PB66	Q6PB66	Leucine-rich PPR motif-containing protein, mitochondrial	Lrpprc	1
0.338567	0.0690147	-0.532783	0.0762854	-0.691546	-0.965249			1.00157	1.00157	0.886169	0.72856	-1.37257	0.233095	P55302	P55302	Alpha-2-macroglobulin receptor-associated protein	Lrpap1	1
0.109561	0.501312	-0.0352096	0.3667	0.448584	0.257976		+	1.15676	1.15676	0.353828	1.2833	1.2833	0.0229938	Q91ZX7	Q91ZX7	Prolow-density lipoprotein receptor-related protein 1;Low-density lipoprotein receptor-related protein 1 85 kDa subunit;Low-density lipoprotein receptor-related protein 1 515 kDa subunit;Low-density lipoprotein receptor-related protein 1 intracellular domain	Lrp1	1
1.09058	1.36429	0.542308	1.59312	1.39237	0.745797		+	2.05347	2.05347	0.0538282	2.43967	2.43967	0.0397434	P70193	P70193	Leucine-rich repeats and immunoglobulin-like domains protein 1	Lrig1	1
-0.071588	0.638954	0.210264	0.0289935	0.107822	0.418784			1.2219	1.2219	0.336302	1.1449	1.1449	0.259884	P11152	P11152	Lipoprotein lipase	Lpl	1
-0.533702	-0.416905	-0.984588	-0.186968	-0.957216	-0.697827			0.648393	-1.54227	0.0650451	0.67	-1.49254	0.113202	Q9DBN5	Q9DBN5	Lon protease homolog 2, peroxisomal	Lonp2	1
-0.156434	-0.153318	-0.2189	-0.360175	-0.32657	-0.35021	+	+	0.885213	-1.12967	0.0143772	0.78699	-1.27066	0.000830111	Q8CGK3	Q8CGK3	Lon protease homolog, mitochondrial	Lonp1	1
0.31545	0.351855	0.729966	0.275722	0.325041	0.499476		+	1.39307	1.39307	0.0722886	1.29233	1.29233	0.0325869	Q8C129	Q8C129	Leucyl-cystinyl aminopeptidase	Lnpep	1
-0.462714	-1.14299	-2.11804	-0.349658	-0.712315	-1.91822			0.4696	-2.12947	0.122789	0.55323	-1.80757	0.171134	P48678	P48678	Prelamin-A/C;Lamin-A/C	Lmna	1
0.171591	0.28404	1.08291	0.00173014	0.0124972	0.797262			1.4874	1.4874	0.215728	1.24923	1.24923	0.41242	Q9DBH5	Q9DBH5	Vesicular integral-membrane protein VIP36	Lman2	1
0.366252	0.162597	-0.617631	-0.0447765	-0.0615561	-0.614072			1.02001	1.02001	0.930378	0.86034	-1.16233	0.32782	P54310	P54310	Hormone-sensitive lipase	Lipe	1
-0.3102	-0.62231	-0.971346	-0.296509	-0.132989	0.0751904			0.655397	-1.52579	0.0798462	0.926553	-1.07927	0.386724	O88952	O88952	Protein lin-7 homolog C	Lin7c	1
-0.199139	-0.286691	1.08767	-0.310146	-0.267253	0.995521			1.27205	1.27205	0.695817	1.21042	1.21042	0.775736	Q99M04	Q99M04	Lipoyl synthase, mitochondrial	Lias	1
-0.532867	-0.212568	-0.178502	0.255682	0.354678	0.531868		+	0.8126	-1.23062	0.112168	1.30613	1.30613	0.0421918	Q07797	Q07797	Galectin-3-binding protein	Lgals3bp	1
-0.230973	-0.543215	-0.926618	-0.524687	-0.225481	-0.755576			0.68813	-1.45321	0.106219	0.714243	-1.40008	0.0821194	P16110	P16110	Galectin-3	Lgals3	1
-0.213905	-0.114363	-0.449572	-0.229619	-0.0548568	-0.46917			0.839417	-1.1913	0.120873	0.845977	-1.18207	0.17155	Q9Z2I0	Q9Z2I0	LETM1 and EF-hand domain-containing protein 1, mitochondrial	Letm1	1
0.143132	-0.36952	-0.728192	-0.500749	-0.237898	-0.811143			0.827333	-1.2087	0.335217	0.708217	-1.412	0.0892872	P16125	P16125	L-lactate dehydrogenase B chain	Ldhb	1
-0.125494	-0.413403	-0.224621	-0.503814	-0.51309	-0.351075		+	0.84112	-1.18889	0.0947096	0.729987	-1.36989	0.0130111	P06151;P00342	P06151	L-lactate dehydrogenase A chain	Ldha	2
0.0107799	-0.435515	-0.117725	0.120352	-0.467793	-0.151891			0.889523	-1.1242	0.305989	0.90338	-1.10695	0.430647	Q8VDC0	Q8VDC0	Probable leucine--tRNA ligase, mitochondrial	Lars2	1
0.0687396	-0.25068	-0.0931555	-0.111461	-0.335499	-0.0758089			0.942257	-1.06128	0.424796	0.88899	-1.12487	0.16524	Q9CPY7	Q9CPY7	Cytosol aminopeptidase	Lap3	1
-0.478226	-0.582534	-1.45898	-0.132973	-0.127778	-1.04133			0.583133	-1.71487	0.114107	0.771023	-1.29698	0.289141	Q9JHS3	Q9JHS3	Ragulator complex protein LAMTOR2	Lamtor2	1
0.397693	0.848478	1.29101	0.591296	0.655901	1.21624			1.855	1.855	0.0817405	1.80187	1.80187	0.053729	P11438	P11438	Lysosome-associated membrane glycoprotein 1	Lamp1	1
0.275961	0.352758	-0.0830648	0.657914	0.0227584	0.340505			1.14395	1.14395	0.308399	1.28663	1.28663	0.204517	P02468	P02468	Laminin subunit gamma-1	Lamc1	1
-0.039429	-0.850845	-0.783191	-0.160169	-0.34311	-0.706041			0.70286	-1.42276	0.165002	0.76542	-1.30647	0.128522	P70168	P70168	Importin subunit beta-1	Kpnb1	1
0.109829	1.60625	2.9138	0.257614	1.65489	2.63359			3.88657	3.88657	0.197041	3.51673	3.51673	0.159031	O35344;O35343	O35344;O35343	Importin subunit alpha-3;Importin subunit alpha-4	Kpna3;Kpna4	2
-0.255116	-0.165693	-0.550275	-0.124865	0.0480967	-0.605969			0.804103	-1.24362	0.108317	0.86934	-1.1503	0.364809	Q8CC88	Q8CC88	Uncharacterized protein KIAA0564 homolog	Kiaa0564	1
0.312084	0.233275	0.330902	0.0897694	0.0201999	0.310107	+		1.22493	1.22493	0.0103197	1.10603	1.10603	0.250221	Q8C7X2	Q8C7X2	Uncharacterized protein KIAA0090	Kiaa0090	1
-0.640186	-0.749305	-2.47923	-0.57351	-0.470029	-2.18777			0.471953	-2.11885	0.162796	0.537807	-1.8594	0.192388	Q3U0V1	Q3U0V1	Far upstream element-binding protein 2	Khsrp	1
-0.0455207	0.478299	-0.661022	0.0969364	0.126444	-0.357123			0.998157	-1.00185	0.838743	0.980607	-1.01978	0.802543	Q99MN1	Q99MN1	Lysine--tRNA ligase	Kars	1
0.241108	0.26123	0.231924	0.183455	0.0742315	0.0881415	+		1.18493	1.18493	0.00124788	1.0838	1.0838	0.0783811	Q9JHI5	Q9JHI5	Isovaleryl-CoA dehydrogenase, mitochondrial	Ivd	1
-0.390377	0.647084	0.564037	0.958137	0.96739	1.48445		+	1.26911	1.26911	0.497501	2.23207	2.23207	0.0226194	O89051	O89051	Integral membrane protein 2B;BRI2, membrane form;BRI2 intracellular domain;BRI2C, soluble form;Bri23 peptide	Itm2b	1
0.694122	0.619178	1.22762	0.46728	0.295605	1.20914	+		1.8319	1.8319	0.0475298	1.64063	1.64063	0.14367	P09055	P09055	Integrin beta-1	Itgb1	1
0.751549	0.931078	0.783499	0.789187	0.864018	0.440952	+	+	1.77053	1.77053	0.00449377	1.63523	1.63523	0.0331468	P43406	P43406	Integrin alpha-V;Integrin alpha-V heavy chain;Integrin alpha-V light chain	Itgav	1
0.385928	0.398898	0.655352	0.247927	0.425996	0.653794	+		1.40007	1.40007	0.0318093	1.3681	1.3681	0.0637707	Q61739	Q61739	Integrin alpha-6;Integrin alpha-6 heavy chain;Integrin alpha-6 light chain	Itga6	1
0.653427	0.352193	1.24629	0.668482	0.424385	1.4183			1.74057	1.74057	0.103723	1.86803	1.86803	0.10745	P11688	P11688	Integrin alpha-5;Integrin alpha-5 heavy chain;Integrin alpha-5 light chain	Itga5	1
0.141956	0.415542	0.542605	0.0106367	0.401521	0.896233			1.29793	1.29793	0.0900905	1.3965	1.3965	0.23085	Q9JHU9	Q9JHU9	Inositol-3-phosphate synthase 1	Isyna1	1
0.0347792	-0.0960516	-0.420858	-0.0219362	0.00115371	-0.388639			0.902323	-1.10825	0.357257	0.91652	-1.09108	0.392745	P85094	P85094	Isochorismatase domain-containing protein 2A, mitochondrial	Isoc2a	1
-0.505124	-0.612615	-1.15843	-0.882305	-0.775737	-1.08241		+	0.602203	-1.66057	0.0642807	0.532943	-1.87637	0.00954489	Q9DCB8	Q9DCB8	Iron-sulfur cluster assembly 2 homolog, mitochondrial	Isca2	1
-0.35716	-0.552685	-1.65367	-0.28207	-0.146068	-1.13514			0.593427	-1.68513	0.168415	0.727137	-1.37526	0.234306	Q9JKF1;Q3UQ44	Q9JKF1	Ras GTPase-activating-like protein IQGAP1	Iqgap1	2
0.419863	-0.612042	-1.19562	0.144699	-0.45912	-1.0413			0.809557	-1.23524	0.430635	0.77294	-1.29376	0.317699	Q91YE6	Q91YE6	Importin-9	Ipo9	1
0.0635029	-0.371814	0.32239	-0.481707	-0.232752	0.284869			1.02274	1.02274	0.983619	0.92848	-1.07703	0.590792	Q9EPL8	Q9EPL8	Importin-7	Ipo7	1
-0.00206449	-0.581756	-1.02518	-0.21429	-0.142258	-0.552029			0.719357	-1.39013	0.21191	0.81671	-1.22442	0.138656	Q8BKC5;Q8BIV3	Q8BKC5	Importin-5	Ipo5	2
-0.226004	-0.710166	-1.44796	-0.674821	-0.675235	-1.40763			0.61093	-1.63685	0.154755	0.54319	-1.84098	0.0638858	P24547	P24547	Inosine-5-monophosphate dehydrogenase 2	Impdh2	1
-0.258632	-0.377444	-0.556393	-0.590506	-0.512719	-0.982677	+	+	0.761893	-1.31252	0.0442747	0.623683	-1.60338	0.0410731	Q80V26	Q80V26	Inositol monophosphatase 3	Impad1	1
-0.371852	-0.344282	-0.897893	-0.13253	-0.0476963	-0.295695			0.699053	-1.43051	0.0961835	0.89813	-1.11342	0.161069	Q8CAQ8	Q8CAQ8	Mitochondrial inner membrane protein	Immt	1
0.217231	0.883934	0.158983	0.188401	0.546265	0.174023			1.3748	1.3748	0.212625	1.24267	1.24267	0.130651	Q07113	Q07113	Cation-independent mannose-6-phosphate receptor	Igf2r	1
-0.605771	-0.0870129	-0.543783	-0.451879	-0.0324182	-0.382401			0.76152	-1.31316	0.127942	0.825343	-1.21162	0.155967	Q5SF07	Q5SF07	Insulin-like growth factor 2 mRNA-binding protein 2	Igf2bp2	1
-3.05961	-2.88801	-2.71028	-2.5168	-1.85043	-1.92074	+	+	0.135943	-7.35601	0.00121888	0.23872	-4.18901	0.0100184	Q64282	Q64282	Interferon-induced protein with tetratricopeptide repeats 1	Ifit1	1
0.192447	-0.408321	-0.700826	0.00100953	-0.189499	-0.787393			0.83714	-1.19454	0.365108	0.819	-1.221	0.304305	P58044	P58044	Isopentenyl-diphosphate Delta-isomerase 1	Idi1	1
0.0284276	0.0261627	-0.224874	-0.00508726	0.0244615	-0.372954			0.964623	-1.03667	0.56912	0.928593	-1.0769	0.453866	P70404	P70404	Isocitrate dehydrogenase [NAD] subunit gamma 1, mitochondrial	Idh3g	1
-0.303864	-0.163559	-0.37647	-0.335954	-0.212935	-0.444616	+	+	0.824407	-1.21299	0.0459728	0.796607	-1.25532	0.0384945	Q9D6R2	Q9D6R2	Isocitrate dehydrogenase [NAD] subunit alpha, mitochondrial	Idh3a	1
-0.222818	0.0601858	0.0866479	0.0568609	0.018919	0.0942361			0.98713	-1.01304	0.822053	1.0403	1.0403	0.121039	P54071	P54071	Isocitrate dehydrogenase [NADP], mitochondrial	Idh2	1
0.151469	-0.368048	-0.638861	-0.21687	-0.189121	-0.755527			0.842583	-1.18683	0.343837	0.776633	-1.28761	0.170526	O88844	O88844	Isocitrate dehydrogenase [NADP] cytoplasmic	Idh1	1
0.123534	-0.288241	-0.0924171	0.00460933	-0.366057	-0.101552			0.94875	-1.05402	0.545928	0.90371	-1.10655	0.296379	Q9JHR7	Q9JHR7	Insulin-degrading enzyme	Ide	1
-0.00228126	-0.248159	-0.0740917	-0.18664	-0.389319	0.0771063			0.93011	-1.07514	0.276551	0.899013	-1.11233	0.343301	Q8BIJ6	Q8BIJ6	Isoleucine--tRNA ligase, mitochondrial	Iars2	1
0.29443	-0.408301	-0.559877	-0.214475	-0.474573	-0.712835			0.88609	-1.12855	0.483347	0.730553	-1.36883	0.0831802	Q9JKR6	Q9JKR6	Hypoxia up-regulated protein 1	Hyou1	1
-0.488289	-0.428236	-0.951596	-0.378175	-0.179645	-0.566741			0.6577	-1.52045	0.0638357	0.775823	-1.28895	0.0785541	Q9JIY5;A2RT60	Q9JIY5	Serine protease HTRA2, mitochondrial	Htra2	2
-0.462893	-0.0983511	-0.793457	-0.358139	-0.218951	-0.774676			0.74553	-1.34133	0.153403	0.741293	-1.34899	0.114234	Q64433	Q64433	10 kDa heat shock protein, mitochondrial	Hspe1	1
-0.0637258	0.138028	0.0377336	-0.145972	-0.0154471	-0.0439582			1.0279	1.0279	0.587058	0.95437	-1.04781	0.226155	P63038	P63038	60 kDa heat shock protein, mitochondrial	Hspd1	1
-0.103565	-0.0716183	0.0277203	-0.176593	-0.124078	-0.0889911		+	0.967233	-1.03388	0.339665	0.914187	-1.09387	0.0363265	P38647	P38647	Stress-70 protein, mitochondrial	Hspa9	1
-0.0499646	-0.719091	-0.652266	-0.369688	-0.374038	-0.645232		+	0.736573	-1.35764	0.155875	0.72832	-1.37302	0.0366285	P63017	P63017	Heat shock cognate 71 kDa protein	Hspa8	1
0.146004	0.0427844	0.489646	-0.237796	-0.168561	0.305562			1.18023	1.18023	0.236074	0.991223	-1.00885	0.862195	P20029	P20029	78 kDa glucose-regulated protein	Hspa5	1
0.255561	-0.86928	-1.14615	-0.0293524	-0.432805	-0.999164			0.731017	-1.36796	0.30456	0.740323	-1.35076	0.22545	Q61316	Q61316	Heat shock 70 kDa protein 4	Hspa4	1
-0.316205	-0.782372	-1.30461	-0.316241	-0.148865	-1.13784			0.596473	-1.67652	0.107004	0.719853	-1.38917	0.222507	P17879;Q61696	P17879;Q61696	Heat shock 70 kDa protein 1B;Heat shock 70 kDa protein 1A	Hspa1b;Hspa1a	2
-0.107741	-0.415345	-0.262954	-0.29846	-0.615442	-0.396897		+	0.837087	-1.19462	0.0982277	0.74178	-1.34811	0.0430144	P08113	P08113	Endoplasmin	Hsp90b1	1
-0.0130721	-1.02712	-1.57519	-0.0891138	-0.779645	-1.46279			0.605757	-1.65083	0.197037	0.628467	-1.59117	0.189076	P11499	P11499	Heat shock protein HSP 90-beta	Hsp90ab1	1
-0.349327	-1.63612	-1.77394	-0.63904	-1.35764	-1.51371		+	0.46636	-2.14427	0.109873	0.460857	-2.16987	0.0491121	P07901	P07901	Heat shock protein HSP 90-alpha	Hsp90aa1	1
-0.163203	-0.0697244	-0.882917	-0.283369	-0.188134	-0.70423			0.796043	-1.25621	0.284644	0.77106	-1.29692	0.132033	P50171	P50171	Estradiol 17-beta-dehydrogenase 8	Hsd17b8	1
-0.125825	-0.0798134	-0.152211	-0.442203	-0.543846	-0.442967	+	+	0.920843	-1.08596	0.0300402	0.71919	-1.39045	0.0049839	P51660	P51660	Peroxisomal multifunctional enzyme type 2;(3R)-hydroxyacyl-CoA dehydrogenase;Enoyl-CoA hydratase 2	Hsd17b4	1
0.168642	0.370611	0.507211	0.253626	0.279768	0.861479			1.2794	1.2794	0.0711087	1.4077	1.4077	0.143819	Q9EQ06	Q9EQ06	Estradiol 17-beta-dehydrogenase 11	Hsd17b11	1
-0.234041	0.0356239	-0.513378	-0.291504	-0.117678	-0.530072			0.85861	-1.16467	0.273074	0.810413	-1.23394	0.120076	O08756	O08756	3-hydroxyacyl-CoA dehydrogenase type-2	Hsd17b10	1
0.127501	0.350158	0.442758	-0.148001	-0.0675154	0.239887			1.2421	1.2421	0.0817407	1.01256	1.01256	0.951456	P50172	P50172	Corticosteroid 11-beta-dehydrogenase isozyme 1	Hsd11b1	1
0.199876	0.171207	-1.2478	0.588613	0.279293	-0.754504			0.898563	-1.11289	0.60308	1.10338	1.10338	0.934322	Q00PI9	Q00PI9	Heterogeneous nuclear ribonucleoprotein U-like protein 2	Hnrnpul2	1
-0.298957	-1.8455	-0.86549	-0.258701	-1.067	-0.848765			0.546653	-1.82931	0.156482	0.622803	-1.60564	0.095342	Q8VEK3	Q8VEK3	Heterogeneous nuclear ribonucleoprotein U	Hnrnpu	1
-0.427188	0.113034	-1.48273	-0.278794	0.00388999	-1.37602			0.727673	-1.37424	0.329468	0.73742	-1.35608	0.321103	Q9D0E1	Q9D0E1	Heterogeneous nuclear ribonucleoprotein M	Hnrnpm	1
-0.302297	-0.136807	-1.26372	-0.144297	-0.0211162	-0.870334			0.71232	-1.40386	0.247543	0.812437	-1.23087	0.322367	O35737	O35737	Heterogeneous nuclear ribonucleoprotein H;Heterogeneous nuclear ribonucleoprotein H, N-terminally processed	Hnrnph1	1
0.0299829	-0.0213065	-0.206246	0.0889556	0.0905825	0.127501		+	0.95771	-1.04416	0.455529	1.0736	1.0736	0.0147884	Q9Z2X1	Q9Z2X1	Heterogeneous nuclear ribonucleoprotein F;Heterogeneous nuclear ribonucleoprotein F, N-terminally processed	Hnrnpf	1
-0.383868	-0.0773302	-1.16072	-0.144903	0.0950467	-0.813525			0.720493	-1.38794	0.235574	0.847177	-1.18039	0.400713	Q60668	Q60668	Heterogeneous nuclear ribonucleoprotein D0	Hnrnpd	1
-0.741204	-2.73812	-2.65082	-1.11132	-1.60336	-2.86628			0.30245	-3.30633	0.0884037	0.309707	-3.22886	0.0706665	Q9Z204	Q9Z204	Heterogeneous nuclear ribonucleoproteins C1/C2	Hnrnpc	1
-0.9352	-1.01005	-0.693924	-1.13454	-0.37677	0.123004	+		0.54589	-1.83187	0.0115515	0.771547	-1.2961	0.333038	Q99020	Q99020	Heterogeneous nuclear ribonucleoprotein A/B	Hnrnpab	1
-0.0732718	-0.298194	-1.9278	-0.141892	0.160404	-1.34395			0.675527	-1.48033	0.319973	0.805957	-1.24076	0.437697	Q8BG05	Q8BG05	Heterogeneous nuclear ribonucleoprotein A3	Hnrnpa3	1
-0.133955	-0.122868	-1.72982	-0.116833	-0.14315	-1.33953			0.710393	-1.40767	0.340562	0.740967	-1.34959	0.317061	O88569	O88569	Heterogeneous nuclear ribonucleoproteins A2/B1	Hnrnpa2b1	1
-0.0905418	-0.316816	-1.79736	-0.149825	-0.336482	-1.28184			0.67657	-1.47804	0.303407	0.701533	-1.42545	0.234586	P49312	P49312	Heterogeneous nuclear ribonucleoprotein A1	Hnrnpa1	1
-0.24284	-0.111321	-0.0464591	-0.168982	0.141171	0.140779			0.913043	-1.09524	0.146972	1.03159	1.03159	0.750441	Q9CX86	Q9CX86	Heterogeneous nuclear ribonucleoprotein A0	Hnrnpa0	1
-0.287888	-0.382984	-1.16644	-1.32796	-1.32384	-2.2061		+	0.677157	-1.47676	0.158789	0.338173	-2.95706	0.0312966	P14901	P14901	Heme oxygenase 1	Hmox1	1
-0.23834	-0.0387027	-0.315702	-0.0396959	0.0457225	-0.183425			0.874903	-1.14298	0.138971	0.96189	-1.03962	0.469763	P38060	P38060	Hydroxymethylglutaryl-CoA lyase, mitochondrial	Hmgcl	1
0.0142124	-0.284107	-0.390812	-0.114316	-0.185819	0.250598			0.864617	-1.15658	0.210845	0.997557	-1.00245	0.913922	O08528;Q3TRM8	O08528	Hexokinase-2	Hk2	2
-0.130839	-0.363289	-0.225464	-0.204316	-0.0847315	0.277985			0.84867	-1.17831	0.0708522	1.0078	1.0078	0.98202	P17710	P17710	Hexokinase-1	Hk1	1
-0.131424	-0.0325657	0.577634	-0.094341	0.00834347	0.442758			1.12767	1.12767	0.597469	1.10057	1.10057	0.545081	Q6GSS7;Q64523	Q6GSS7;Q64523	Histone H2A type 2-A;Histone H2A type 2-C	Hist2h2aa1;Hist2h2ac	2
0.152378	0.158208	0.808756	0.115965	0.189919	0.490467			1.32633	1.32633	0.228866	1.20977	1.20977	0.146332	P62806	P62806	Histone H4	Hist1h4a	1
-0.0412983	0.202512	0.293724	0.0878702	0.208892	0.372395			1.11609	1.11609	0.268672	1.17103	1.17103	0.113762	P10853;P10854;Q64475;Q64478;Q64525;Q6ZWY9;Q8CGP1;Q8CGP2;P70696;Q64524;Q8CGP0;Q9D2U9	P10853;P10854;Q64475;Q64478;Q64525;Q6ZWY9;Q8CGP1;Q8CGP2;P70696;Q64524;Q8CGP0;Q9D2U9	Histone H2B type 1-F/J/L;Histone H2B type 1-M;Histone H2B type 1-B;Histone H2B type 1-H;Histone H2B type 2-B;Histone H2B type 1-C/E/G;Histone H2B type 1-K;Histone H2B type 1-P;Histone H2B type 1-A;Histone H2B type 2-E;Histone H2B type 3-B;Histone H2B type 3-A	Hist1h2bf;Hist1h2bm;Hist1h2bb;Hist1h2bh;Hist2h2bb;Hist1h2bc;Hist1h2bk;Hist1h2bp;Hist1h2ba;Hist2h2be;Hist3h2bb;Hist3h2ba	12
0.201508	-0.250268	-0.592745	0.120617	0.0943712	0.0363276			0.884573	-1.13049	0.450673	1.0601	1.0601	0.0781501	P22752;Q8BFU2;Q8CGP5;Q8CGP7;Q8R1M2;Q8CGP6	P22752;Q8BFU2;Q8CGP5;Q8CGP7;Q8R1M2;Q8CGP6	Histone H2A type 1;Histone H2A type 3;Histone H2A type 1-F;Histone H2A type 1-K;Histone H2A.J;Histone H2A type 1-H	Hist1h2ab;Hist3h2a;Hist1h2af;Hist1h2ak;H2afj;Hist1h2ah	6
-0.398513	-0.217994	-1.26178	-0.415153	-0.225059	-1.1821			0.678477	-1.47389	0.191359	0.68207	-1.46613	0.173475	Q9D0S9	Q9D0S9	Histidine triad nucleotide-binding protein 2, mitochondrial	Hint2	1
-0.203402	-0.590137	-0.999654	-0.2659	-0.0926632	-1.07279			0.677633	-1.47572	0.121535	0.74829	-1.33638	0.254918	P70349	P70349	Histidine triad nucleotide-binding protein 1	Hint1	1
-0.150593	0.105276	-0.199504	-0.349088	-0.178567	-0.553511			0.949143	-1.05358	0.478855	0.78334	-1.27658	0.0797732	Q8QZS1	Q8QZS1	3-hydroxyisobutyryl-CoA hydrolase, mitochondrial	Hibch	1
-0.148849	-0.357123	-0.276765	-0.210329	-0.155679	-0.182213		+	0.836043	-1.19611	0.0500061	0.881133	-1.1349	0.00737288	Q99L13	Q99L13	3-hydroxyisobutyrate dehydrogenase, mitochondrial	Hibadh	1
0.23131	0	0.170566	0.698752	-0.0779545	0.225892			1.0998	1.0998	0.192674	1.24667	1.24667	0.338054	P29416	P29416	Beta-hexosaminidase subunit alpha	Hexa	1
-0.183884	-0.442085	-0.640951	-0.469989	-0.167572	-0.458802			0.752563	-1.32879	0.0857299	0.779967	-1.28211	0.0661752	Q9R257	Q9R257	Heme-binding protein 1	Hebp1	1
-0.130855	-1.95148	-1.48633	0.0736831	-0.725613	-1.26174			0.509587	-1.96237	0.161271	0.691393	-1.44635	0.241883	Q8VDJ3	Q8VDJ3	Vigilin	Hdlbp	1
-0.0916175	-0.189022	-0.466895	-0.069997	-0.123701	-0.55807			0.846397	-1.18148	0.157004	0.849893	-1.17662	0.246319	Q9CYW4	Q9CYW4	Haloacid dehalogenase-like hydrolase domain-containing protein 3	Hdhd3	1
-0.736677	-0.0571815	-0.694485	0.0501883	0.137241	-0.548987			0.726397	-1.37666	0.1526	0.939567	-1.06432	0.632557	Q99KK9	Q99KK9	Probable histidine--tRNA ligase, mitochondrial	Hars2	1
-0.338487	-1.50594	-0.607573	-0.629992	-1.47883	-0.865148			0.599757	-1.66734	0.146568	0.517983	-1.93056	0.0594034	Q61035	Q61035	Histidine--tRNA ligase, cytoplasmic	Hars	1
0.10675	0.0969364	-0.137743	0.111699	0.0511633	-0.213069			1.01841	1.01841	0.809076	0.9931	-1.00695	0.882145	Q99JY0	Q99JY0	Trifunctional enzyme subunit beta, mitochondrial;3-ketoacyl-CoA thiolase	Hadhb	1
-0.177408	-0.00115464	-0.107415	0.0415233	0.0784732	-0.0756264			0.937247	-1.06695	0.203892	1.01134	1.01134	0.780348	Q8BMS1	Q8BMS1	Trifunctional enzyme subunit alpha, mitochondrial;Long-chain enoyl-CoA hydratase;Long chain 3-hydroxyacyl-CoA dehydrogenase	Hadha	1
-0.0449997	0.18574	0.000721115	-0.0174171	0.0370308	-0.092494			1.03573	1.03573	0.572651	0.983967	-1.01629	0.583978	Q61425	Q61425	Hydroxyacyl-coenzyme A dehydrogenase, mitochondrial	Hadh	1
0.339821	0.331705	-0.140985	-0.0486509	-0.270278	-0.315163			1.14367	1.14367	0.381647	0.866587	-1.15395	0.124231	Q9QXE0	Q9QXE0	2-hydroxyacyl-CoA lyase 1	Hacl1	1
-0.218061	-0.377163	-0.151586	0.081067	-0.259789	0.0439044			0.84331	-1.1858	0.0652762	0.974637	-1.02602	0.717636	Q8CFX1	Q8CFX1	GDH/6PGL endoplasmic bifunctional protein;Glucose 1-dehydrogenase;6-phosphogluconolactonase	H6pd	1
-0.0246633	0.177089	0.183455	-0.0305161	0.128953	0.219587			1.08308	1.08308	0.243008	1.07899	1.07899	0.284092	P02301;P68433;P84228;P84244	P02301;P68433;P84228;P84244	Histone H3.3C;Histone H3.1;Histone H3.2;Histone H3.3	H3f3c;Hist1h3a;Hist1h3b;H3f3a	4
-0.116895	-0.163979	-1.19209	0.1038	0.0855606	-0.708396			0.7508	-1.33191	0.296583	0.9159	-1.09182	0.584407	P0C0S6;Q3THW5	P0C0S6;Q3THW5	Histone H2A.Z;Histone H2A.V	H2afz;H2afv	2
-0.964827	-1.05391	-4.85088	-0.910963	-0.534036	-4.54493			0.342884	-2.91644	0.215696	0.421763	-2.371	0.258831	Q9QZQ8;Q8CCK0	Q9QZQ8	Core histone macro-H2A.1	H2afy	2
-1.20933	-0.703901	-1.07929	-0.762314	-0.701975	-0.668753	+	+	0.506547	-1.97415	0.022306	0.61111	-1.63637	0.00148005	P03991;P04223;P14428;P01901;P14426;P01902;P14429;P14430	P03991;P04223;P14428;P01901	H-2 class I histocompatibility antigen, K-W28 alpha chain;H-2 class I histocompatibility antigen, K-K alpha chain;H-2 class I histocompatibility antigen, K-Q alpha chain;H-2 class I histocompatibility antigen, K-B alpha chain	H2-K1	8
-0.80367	-1.39093	-0.739396	-0.318578	-1.0099	-0.249651	+		0.517733	-1.9315	0.0421096	0.71318	-1.40217	0.162552	P01899;P01898;P01896;P01900;P01895;P14427	P01899;P01898;P01896	H-2 class I histocompatibility antigen, D-B alpha chain;H-2 class I histocompatibility antigen, Q10 alpha chain;H-2 class I histocompatibility antigen, alpha chain	H2-D1;H2-Q10	6
-0.0632585	-0.0819802	-0.457692	-0.304915	-0.407019	-0.705006			0.87667	-1.14068	0.258188	0.725703	-1.37797	0.0589246	Q9Z1E4;Q8VCB3	Q9Z1E4	Glycogen [starch] synthase, muscle	Gys1	2
-0.483279	-0.82846	-1.55932	-0.481868	-0.501014	-1.25977			0.539263	-1.85438	0.0945401	0.613423	-1.6302	0.100106	Q9R062	Q9R062	Glycogenin-1	Gyg1	1
0.398132	0.0676387	0.556797	0.515208	0.329181	0.524565		+	1.27893	1.27893	0.141675	1.37467	1.37467	0.0188924	P12265	P12265	Beta-glucuronidase	Gusb	1
0.143785	-0.307698	-0.171141	0.0170666	-0.162476	-0.286128			0.933623	-1.0711	0.491364	0.908497	-1.10072	0.24382	Q9WVL0	Q9WVL0	Maleylacetoacetate isomerase	Gstz1	1
-0.0336434	-0.776157	-0.873159	-0.0878407	-0.0103378	-0.739155			0.702273	-1.42395	0.16863	0.844293	-1.18442	0.350596	P19157;P46425	P19157;P46425	Glutathione S-transferase P 1;Glutathione S-transferase P 2	Gstp1;Gstp2	2
0.044464	-0.747778	-1.04665	-0.139029	-0.179531	-0.837017			0.703637	-1.42119	0.215024	0.78364	-1.2761	0.230721	P15626	P15626	Glutathione S-transferase Mu 2	Gstm2	1
0.120485	-0.750397	-1.07297	0.194465	0.0532504	-0.785154			0.71896	-1.3909	0.252275	0.92073	-1.08609	0.617223	P10649;O35660;Q80W21	P10649;O35660;Q80W21	Glutathione S-transferase Mu 1;Glutathione S-transferase Mu 6;Glutathione S-transferase Mu 7	Gstm1;Gstm6;Gstm7	3
0.334225	-0.575852	-0.985645	0.404685	0.289834	-0.510334			0.812197	-1.23123	0.404295	1.08279	1.08279	0.850833	P24472	P24472	Glutathione S-transferase A4	Gsta4	1
-0.203602	0.388355	-1.60722	-0.0874267	-0.0696033	-1.26413			0.83517	-1.19736	0.507035	0.77015	-1.29845	0.353453	P51855	P51855	Glutathione synthetase	Gss	1
0.114634	0.0760118	-0.0538831	0.0519985	0.0582473	-0.12956			1.03338	1.03338	0.465487	0.997337	-1.00267	0.926282	P47791	P47791	Glutathione reductase, mitochondrial	Gsr	1
-0.00987292	-0.567447	-1.43117	0.117163	-0.334025	-1.05652			0.679607	-1.47144	0.246812	0.786237	-1.27188	0.34019	P13020	P13020	Gelsolin	Gsn	1
-0.0503979	-0.428566	-0.662072	-0.292652	-0.2446	-0.817664			0.780213	-1.2817	0.166404	0.742603	-1.34661	0.132985	Q91Z53	Q91Z53	Glyoxylate reductase/hydroxypyruvate reductase	Grhpr	1
-0.247337	-1.07722	-1.00087	-0.513687	-1.16709	-0.818986		+	0.605363	-1.6519	0.0995883	0.570863	-1.75173	0.0476749	Q8QZR5	Q8QZR5	Alanine aminotransferase 1	Gpt	1
-0.594509	-0.833567	-0.799948	-0.802361	-0.788539	-0.63785	+	+	0.59926	-1.66872	0.00997004	0.598337	-1.6713	0.00499145	Q99LD4	Q99LD4	COP9 signalosome complex subunit 1	Gps1	1
0.101919	-0.375047	-0.147282	-0.366876	-0.532282	-0.323805		+	0.915743	-1.09201	0.415995	0.755293	-1.32399	0.0234453	P06745	P06745	Glucose-6-phosphate isomerase	Gpi	1
0.190425	0.361656	0.841249	0.332966	0.359071	0.831391			1.40587	1.40587	0.139898	1.44053	1.44053	0.088442	Q64521	Q64521	Glycerol-3-phosphate dehydrogenase, mitochondrial	Gpd2	1
0.153286	-0.457673	-0.54673	0.00834347	-0.167021	-0.91213			0.84161	-1.1882	0.326212	0.809293	-1.23565	0.333324	P13707	P13707	Glycerol-3-phosphate dehydrogenase [NAD(+)], cytoplasmic	Gpd1	1
-0.0959129	-0.0220974	0.232538	-0.039948	-0.223711	0.00432164			1.03179	1.03179	0.738139	0.944017	-1.0593	0.341247	P05202	P05202	Aspartate aminotransferase, mitochondrial	Got2	1
0.292782	-0.133322	-1.12999	0.409581	-0.0170959	-0.401635			0.86455	-1.15667	0.523076	1.02451	1.02451	0.990795	Q99JX3	Q99JX3	Golgi reassembly-stacking protein 2	Gorasp2	1
0.719227	0.684639	0.206518	0.265437	0.0871912	0.163241			1.46917	1.46917	0.0832914	1.12803	1.12803	0.079568	Q9CR60	Q9CR60	Vesicle transport protein GOT1B	Golt1b	1
0.190046	-0.12647	0.038998	0.274769	-0.199156	0.0439044			1.02809	1.02809	0.744283	1.03725	1.03725	0.798344	Q8BFR4	Q8BFR4	N-acetylglucosamine-6-sulfatase	Gns	1
0.438293	0.918921	0.0113525	0.271067	0.212258	-0.131708			1.41787	1.41787	0.223949	1.09265	1.09265	0.449275	P98192	P98192	Dihydroxyacetone phosphate acyltransferase	Gnpat	1
-0.39914	-0.468591	-1.42635	-0.134129	-0.160073	-0.363271			0.617683	-1.61895	0.147417	0.8612	-1.16117	0.0941009	P68040	P68040	Guanine nucleotide-binding protein subunit beta-2-like 1	Gnb2l1	1
-0.365964	-0.321315	-1.39354	0.040121	0.165558	0.0648829			0.652307	-1.53302	0.186172	1.06527	1.06527	0.143066	P08752	P08752	Guanine nucleotide-binding protein G(i) subunit alpha-2	Gnai2	1
-0.225565	-0.423294	-1.63182	-0.123874	0.0882773	-1.11848			0.64122	-1.55953	0.225829	0.8138	-1.2288	0.409709	Q9CQI3	Q9CQI3	Glia maturation factor beta	Gmfb	1
-0.0368959	-0.653945	-0.586969	0.0216219	-0.212283	-0.437877			0.758677	-1.31808	0.161188	0.872163	-1.14657	0.255008	Q8K0C9	Q8K0C9	GDP-mannose 4,6 dehydratase	Gmds	1
-0.2684	-0.645187	-0.593942	0.038998	-0.0433931	-0.108363			0.710727	-1.40701	0.0509514	0.975137	-1.0255	0.471027	P15105	P15105	Glutamine synthetase	Glul	1
-0.0826064	-0.290886	-0.0396662	0.00216244	-0.444459	-0.174214			0.911543	-1.09704	0.217855	0.874203	-1.1439	0.254395	P26443	P26443	Glutamate dehydrogenase 1, mitochondrial	Glud1	1
-0.173108	-0.272733	-0.58409	-0.303917	-0.327294	-0.588227		+	0.793917	-1.25958	0.109122	0.757413	-1.32028	0.0467592	Q8K297	Q8K297	Procollagen galactosyltransferase 1	Glt25d1	1
-0.286779	-0.768617	-1.28796	-0.333589	-0.347454	-1.26053			0.605413	-1.65176	0.114014	0.66564	-1.50231	0.169299	Q9CQM9	Q9CQM9	Glutaredoxin-3	Glrx3	1
-0.260584	-0.951261	-1.87387	-0.429809	-0.0864614	-1.42709			0.54159	-1.84642	0.158696	0.685357	-1.45909	0.248451	Q9CPU0	Q9CPU0	Lactoylglutathione lyase	Glo1	1
0.225028	-0.133037	0.0453032	0.0962619	0.0402613	-0.179972			1.03754	1.03754	0.701227	0.99334	-1.0067	0.879416	Q61543	Q61543	Golgi apparatus protein 1	Glg1	1
0.189287	0.419215	0.618333	0.455439	0.363451	0.553361		+	1.3375	1.3375	0.080892	1.37507	1.37507	0.0140665	P23780	P23780	Beta-galactosidase	Glb1	1
0.165044	0.259544	-0.0987527	0.537545	0.423524	0.273337		+	1.08405	1.08405	0.417654	1.33377	1.33377	0.0328777	P51569	P51569	Alpha-galactosidase A	Gla	1
0.200881	-0.548755	0.868292	-0.413173	-0.473651	1.41132			1.2195	1.2195	0.71292	1.37697	1.37697	0.803996	Q9QYC7	Q9QYC7	Vitamin K-dependent gamma-carboxylase	Ggcx	1
-0.0826064	-0.0826981	-0.257321	-0.312886	-0.276642	-0.531427		+	0.908427	-1.1008	0.136655	0.774137	-1.29176	0.0424885	P47856;Q9Z2Z9	P47856	Glucosamine--fructose-6-phosphate aminotransferase [isomerizing] 1	Gfpt1	2
-0.0111808	-0.409892	-0.112475	0.0223323	-0.283457	-0.32072			0.889987	-1.12361	0.275516	0.879297	-1.13727	0.216241	Q8K0D5	Q8K0D5	Elongation factor G, mitochondrial	Gfm1	1
0.168642	-0.246224	-0.755113	0.0433446	-0.0104977	-0.77024			0.8532	-1.17206	0.407898	0.869857	-1.14961	0.448195	Q61598	Q61598	Rab GDP dissociation inhibitor beta	Gdi2	1
0.369718	-0.596121	-0.168901	-0.0087548	-0.121549	-0.200332			0.947717	-1.05517	0.683679	0.927833	-1.07778	0.18591	P50396	P50396	Rab GDP dissociation inhibitor alpha	Gdi1	1
0.253263	0.0988237	-0.131187	0.529071	0.513289	-0.125038			1.05863	1.05863	0.577495	1.26243	1.26243	0.291648	Q9R111	Q9R111	Guanine deaminase	Gda	1
-0.127384	-0.636123	-1.69862	-0.264963	-0.489079	-1.49732			0.622337	-1.60685	0.218218	0.63297	-1.57985	0.186237	P99025	P99025	GTP cyclohydrolase 1 feedback regulatory protein	Gchfr	1
-0.0968691	-0.177441	-0.175061	0.118891	-0.0747601	-0.255736	+		0.901687	-1.10903	0.0298362	0.957653	-1.04422	0.581268	Q60759	Q60759	Glutaryl-CoA dehydrogenase, mitochondrial	Gcdh	1
0.0749164	-0.0929863	-0.398398	0.166972	-0.18164	-0.375066			0.916527	-1.09108	0.421873	0.925157	-1.0809	0.498791	O55126	O55126	Protein NipSnap homolog 2	Gbas	1
0.191563	-0.645435	-0.808614	-0.136395	-0.139919	-0.445519			0.784077	-1.27539	0.307268	0.85056	-1.1757	0.143345	Q9CZD3	Q9CZD3	Glycine--tRNA ligase	Gars	1
0.0251707	-0.673486	-0.414518	-0.380333	-0.561622	-0.667859		+	0.798287	-1.25268	0.224462	0.691747	-1.44562	0.023606	P16858	P16858	Glyceraldehyde-3-phosphate dehydrogenase	Gapdh	1
0.341872	0.202386	0.296311	0.0478175	-0.168009	0.223546	+		1.21533	1.21533	0.0208119	1.03046	1.03046	0.789667	Q8BHN3	Q8BHN3	Neutral alpha-glucosidase AB	Ganab	1
0.332966	0.739848	0.721679	0.175684	0.20063	0.428464	+		1.52623	1.52623	0.0458585	1.20817	1.20817	0.0793339	Q6PB93	Q6PB93	Polypeptide N-acetylgalactosaminyltransferase 2;Polypeptide N-acetylgalactosaminyltransferase 2 soluble form	Galnt2	1
-0.520583	-1.1092	-0.210997	-1.05712	-0.748675	-0.381047			0.67486	-1.48179	0.145214	0.61454	-1.62723	0.0649434	Q9R0N0	Q9R0N0	Galactokinase	Galk1	1
0.117961	-0.614779	-1.43968	-0.194972	-0.240316	-1.57725			0.702293	-1.42391	0.287823	0.68509	-1.45966	0.277096	Q8R059	Q8R059	UDP-glucose 4-epimerase	Gale	1
0.0962619	-0.376339	-0.395302	0.452279	0.4336	0.217851		+	0.866573	-1.15397	0.296435	1.29393	1.29393	0.0393529	P70699	P70699	Lysosomal alpha-glucosidase	Gaa	1
0.0524158	-0.641806	-0.560536	-0.239379	-0.697804	-0.743786			0.78532	-1.27337	0.222346	0.68693	-1.45575	0.0735828	Q00612;P97324;REV__P46662	Q00612	Glucose-6-phosphate 1-dehydrogenase X	G6pdx	3
-0.105799	-0.140571	-0.0979805	0.308128	0.121148	0.037593	+		0.923597	-1.08272	0.0127566	1.11737	1.11737	0.191074	P10404;P11370	P10404;P11370	MLV-related proviral Env polyprotein;Surface protein;Transmembrane protein;Retrovirus-related Env polyprotein from Fv-4 locus	Fv4	2
0.0742315	-0.113286	0.784671	0.280362	-0.359361	0.770618			1.23333	1.23333	0.45938	1.23334	1.23334	0.554006	Q99LJ1	Q99LJ1	Tissue alpha-L-fucosidase	Fuca1	1
-0.0988299	-0.314804	-0.713663	-0.442497	-0.367992	-1.027			0.782507	-1.27794	0.172212	0.66715	-1.49891	0.0988639	P29391;P49945	P29391;P49945	Ferritin light chain 1;Ferritin light chain 2	Ftl1;Ftl2	2
0.134615	-1.00416	-0.586319	0.318924	-0.867594	-0.34066			0.754133	-1.32603	0.281935	0.861713	-1.16048	0.478795	Q61553	Q61553	Fascin	Fscn1	1
0.199374	0.781402	0.0769695	0.534958	0.192447	0.831472			1.30727	1.30727	0.246156	1.45703	1.45703	0.106464	Q60634	Q60634	Flotillin-2	Flot2	1
-0.17262	-0.190174	-1.18269	0.00719549	0.0747794	-0.834699			0.734753	-1.361	0.26273	0.872967	-1.14552	0.481447	Q8VHX6	Q8VHX6	Filamin-C	Flnc	1
-0.693248	-0.199222	-1.8582	-0.363716	-0.0452676	-1.69848			0.588433	-1.69943	0.203275	0.684793	-1.46029	0.299746	Q80X90	Q80X90	Filamin-B	Flnb	1
-0.234448	0.0908535	-1.30404	0.452806	0.260387	-0.522053			0.773333	-1.2931	0.370666	1.08763	1.08763	0.850568	Q8BTM8	Q8BTM8	Filamin-A	Flna	1
0.147567	-0.0475173	0.128029	0.0117819	-0.248211	-0.0312678			1.05603	1.05603	0.345066	0.9429	-1.06056	0.382891	Q9Z247	Q9Z247	Peptidyl-prolyl cis-trans isomerase FKBP9	Fkbp9	1
0.0203421	0.618145	0.600936	-0.0614658	-0.0752768	0.382944			1.35527	1.35527	0.170193	1.07048	1.07048	0.640217	Q61576	Q61576	Peptidyl-prolyl cis-trans isomerase FKBP10	Fkbp10	1
-0.557561	-0.125966	-0.275385	-0.0694065	0.0221902	-0.180479			0.807357	-1.23861	0.127445	0.950313	-1.05228	0.324578	Q9CQ92	Q9CQ92	Mitochondrial fission 1 protein	Fis1	1
0.0343565	0.0643311	0.371949	0.0792927	-0.0246192	0.102053			1.12127	1.12127	0.283115	1.03763	1.03763	0.312211	P97807	P97807	Fumarate hydratase, mitochondrial	Fh	1
-0.362325	-0.11915	-0.443536	-0.421766	-0.0883774	-0.371833			0.811323	-1.23255	0.087052	0.819963	-1.21957	0.105351	P22315	P22315	Ferrochelatase, mitochondrial	Fech	1
-0.199156	0.0532504	0.198871	-0.217457	0.0067647	0.128821			1.01882	1.01882	0.893242	0.98606	-1.01414	0.813051	Q61578	Q61578	NADPH:adrenodoxin oxidoreductase, mitochondrial	Fdxr	1
0.566572	0.905505	0.2587	-0.0631228	-0.0417884	-0.0313415		+	1.51687	1.51687	0.0907767	0.96905	-1.03194	0.0398821	P46656	P46656	Adrenodoxin, mitochondrial	Fdx1	1
-0.460132	-0.421399	-1.07191	-0.502771	-0.296882	-0.647739		+	0.64977	-1.53901	0.0906713	0.719347	-1.39015	0.041746	P35550;Q80WS3	P35550	rRNA 2-O-methyltransferase fibrillarin	Fbl	2
0.0962619	-0.231498	-0.88273	-0.126329	-0.394581	-1.08694			0.82103	-1.21798	0.35953	0.715877	-1.39689	0.201966	P19096	P19096	Fatty acid synthase;[Acyl-carrier-protein] S-acetyltransferase;[Acyl-carrier-protein] S-malonyltransferase;3-oxoacyl-[acyl-carrier-protein] synthase;3-oxoacyl-[acyl-carrier-protein] reductase;3-hydroxypalmitoyl-[acyl-carrier-protein] dehydratase;Enoyl-[acyl-carrier-protein] reductase;Oleoyl-[acyl-carrier-protein] hydrolase	Fasn	1
-0.350026	-0.395113	-1.55614	-0.456207	-0.35692	-1.26704			0.628353	-1.59146	0.191443	0.641747	-1.55825	0.137945	Q8C0C7	Q8C0C7	Phenylalanine--tRNA ligase alpha subunit	Farsa	1
-0.25934	0.420294	-0.567939	-0.613035	-0.463788	-0.596078		+	0.949417	-1.05328	0.687799	0.68015	-1.47026	0.00708171	Q922J9	Q922J9	Fatty acyl-CoA reductase 1	Far1	1
-0.754918	-0.588075	0.14991	-1.19413	-0.675097	-0.0557562			0.789103	-1.26726	0.28885	0.675143	-1.48117	0.190471	Q9D6U8	Q9D6U8	Protein FAM162A	Fam162a	1
-2.23358	-2.41966	-2.55512	-0.503916	-0.0425162	-1.24725	+		0.189893	-5.26612	0.00150123	0.699133	-1.43034	0.230549	Q8R1F1	Q8R1F1	Niban-like protein 1	Fam129b	1
0.0947765	-0.461184	-0.256408	0.0835197	-0.0603822	-0.245797			0.877153	-1.14005	0.32928	0.953987	-1.04823	0.517679	P35505	P35505	Fumarylacetoacetase	Fah	1
-0.175061	-0.373028	-0.568816	-0.523691	-0.383736	-0.842516			0.777353	-1.28642	0.0819231	0.673237	-1.48536	0.0501239	Q05816	Q05816	Fatty acid-binding protein, epidermal	Fabp5	1
0.00518438	-0.457356	-0.5716	-0.0565062	-0.09849	-0.587901			0.801597	-1.24751	0.192599	0.853637	-1.17146	0.283674	P04117;O08716;P24526	P04117	Fatty acid-binding protein, adipocyte	Fabp4	3
0.243791	0.486457	0.844305	0.188781	0.259062	0.649202			1.46017	1.46017	0.0949614	1.3016	1.3016	0.125199	Q921G7	Q921G7	Electron transfer flavoprotein-ubiquinone oxidoreductase, mitochondrial	Etfdh	1
-0.0415359	0.00662125	-0.185359	-0.0892981	-0.104821	-0.419469			0.951883	-1.05055	0.330908	0.872533	-1.14609	0.197596	Q9DCW4	Q9DCW4	Electron transfer flavoprotein subunit beta	Etfb	1
-0.0111808	0.230449	0.0278618	-0.000894759	-0.0544073	-0.159347			1.06166	1.06166	0.386046	0.9526	-1.04976	0.264008	Q99LC5	Q99LC5	Electron transfer flavoprotein subunit alpha, mitochondrial	Etfa	1
-0.481082	0.353549	-0.912076	0.0874628	0.178874	-0.514821			0.841853	-1.18786	0.449392	0.964793	-1.03649	0.740097	Q3TZZ7	Q3TZZ7	Extended synaptotagmin-2	Esyt2	1
0.0504668	0.225769	-1.59244	0.217355	0.264837	-0.883023			0.845537	-1.18268	0.527758	0.968777	-1.03223	0.755669	Q3U7R1	Q3U7R1	Extended synaptotagmin-1	Esyt1	1
0.149389	-0.470909	-0.246242	0.113567	-0.0336877	-0.210196			0.891233	-1.12204	0.406168	0.974413	-1.02626	0.688167	Q9R0P3	Q9R0P3	S-formylglutathione hydrolase	Esd	1
0.0313951	-0.153174	-0.160669	-0.258788	-0.353672	-0.374804		+	0.938627	-1.06539	0.272629	0.79653	-1.25545	0.011549	P57759	P57759	Endoplasmic reticulum resident protein 29	Erp29	1
0.154454	-0.0743803	-0.209378	-0.898027	-0.772629	-0.424649		+	0.975887	-1.02471	0.724122	0.62233	-1.60686	0.03873	Q8R180	Q8R180	ERO1-like protein alpha	Ero1l	1
0.361881	0.742265	0.716245	0.228726	0.744936	0.989212	+		1.5336	1.5336	0.0385333	1.61093	1.61093	0.100068	Q3UVK0	Q3UVK0	Endoplasmic reticulum metallopeptidase 1	Ermp1	1
0.639139	0.218595	1.0695	0.397365	0.481919	0.639047		+	1.60657	1.60657	0.120372	1.42367	1.42367	0.0190174	Q8BFZ9	Q8BFZ9	Erlin-2	Erlin2	1
0.1121	0.348912	0.42094	0.059909	0.100574	0.188654			1.23107	1.23107	0.0876581	1.08477	1.08477	0.0921048	Q91X78	Q91X78	Erlin-1	Erlin1	1
0.0999011	0.24987	0.660381	0.00705191	0.0945064	0.337654			1.28043	1.28043	0.182152	1.1121	1.1121	0.276936	Q9DC16	Q9DC16	Endoplasmic reticulum-Golgi intermediate compartment protein 1	Ergic1	1
-0.390964	-0.0485465	0.525367	-0.241594	0.0621218	0.407516			1.05628	1.05628	0.924514	1.07207	1.07207	0.724446	Q9EQH2	Q9EQH2	Endoplasmic reticulum aminopeptidase 1	Erap1	1
-0.232091	-1.23667	-1.23491	-0.426606	-0.445637	-0.986588			0.566873	-1.76406	0.114605	0.66098	-1.51291	0.0776846	Q8CGC7	Q8CGC7	Bifunctional glutamate/proline--tRNA ligase;Glutamate--tRNA ligase;Proline--tRNA ligase	Eprs	1
0.111298	-0.00904517	-0.142337	0.183074	0.0229004	-0.0862163			0.993333	-1.00671	0.872078	1.0311	1.0311	0.660487	P34914	P34914	Epoxide hydrolase 2	Ephx2	1
-0.157625	0.095722	-0.412212	0.208517	0.147307	-0.044464			0.905523	-1.10433	0.393843	1.07755	1.07755	0.306318	Q9D379	Q9D379	Epoxide hydrolase 1	Ephx1	1
-0.0629118	0.440846	0.9911	0.435309	0.773996	0.943584		+	1.43414	1.43414	0.272546	1.66183	1.66183	0.0407171	Q9EQG7	Q9EQG7	Ectonucleotide pyrophosphatase/phosphodiesterase family member 5	Enpp5	1
-0.691919	-0.558665	0.0977456	-0.380333	-0.244275	0.170053			0.789353	-1.26686	0.256038	0.912533	-1.09585	0.456596	Q8BTJ4	Q8BTJ4	Ectonucleotide pyrophosphatase/phosphodiesterase family member 4	Enpp4	1
0.0797024	-0.256545	-0.257373	-0.32009	-0.279827	-0.394581		+	0.910167	-1.0987	0.32615	0.79514	-1.25764	0.0101263	P17182;P21550;P17183	P17182	Alpha-enolase	Eno1	3
-0.454901	-0.537466	0.337996	-0.482996	0.50518	0.994363			0.89418	-1.11834	0.516294	1.37566	1.37566	0.51712	Q05D44	Q05D44	Eukaryotic translation initiation factor 5B	Eif5b	1
0.0485151	-0.569522	-1.22203	-0.190816	-0.189302	-0.367806			0.71224	-1.40402	0.254062	0.8427	-1.18666	0.0521072	P63242;Q8BGY2	P63242;Q8BGY2	Eukaryotic translation initiation factor 5A-1;Eukaryotic translation initiation factor 5A-2	Eif5a;Eif5a2	2
-0.68506	0.377179	-2.08058	-0.294668	0.40969	-1.49395			0.719067	-1.39069	0.379592	0.8329	-1.20062	0.495128	Q6NZJ6	Q6NZJ6	Eukaryotic translation initiation factor 4 gamma 1	Eif4g1	1
-0.137918	-0.231142	-1.14028	-0.0198577	-0.244412	-0.843215			0.738153	-1.35473	0.256227	0.795963	-1.25634	0.271869	Q91VC3	Q91VC3	Eukaryotic initiation factor 4A-III	Eif4a3	1
-0.0941254	-0.301355	-0.936608	-0.161669	-0.211782	-0.91866			0.75693	-1.32113	0.221882	0.762153	-1.31207	0.220086	P60843	P60843	Eukaryotic initiation factor 4A-I	Eif4a1	1
-0.828486	-0.781182	-3.79692	-0.819165	-0.545698	-3.57603			0.405652	-2.46517	0.212538	0.445227	-2.24605	0.230894	Q8QZY1	Q8QZY1	Eukaryotic translation initiation factor 3 subunit L	Eif3l	1
-0.296474	-1.04737	0.7589	-0.249599	-1.00477	0.856548			0.996763	-1.00325	0.745495	1.05006	1.05006	0.829068	Q9DCH4	Q9DCH4	Eukaryotic translation initiation factor 3 subunit F	Eif3f	1
-0.822886	-0.161266	-0.353948	-0.896012	0.195726	-0.389772			0.74733	-1.3381	0.151209	0.815307	-1.22653	0.368462	O70194	O70194	Eukaryotic translation initiation factor 3 subunit D	Eif3d	1
-0.0995099	-0.419314	-0.956908	0.0454429	-0.0403486	-0.636078			0.732097	-1.36594	0.188152	0.882627	-1.13298	0.42987	Q8JZQ9	Q8JZQ9	Eukaryotic translation initiation factor 3 subunit B	Eif3b	1
-1.46917	-1.8762	-2.39585	-1.36186	-0.675604	-1.94486	+		0.274533	-3.64254	0.0190757	0.424963	-2.35314	0.0685928	P23116	P23116	Eukaryotic translation initiation factor 3 subunit A	Eif3a	1
-0.466875	-1.96123	-1.49895	-0.477502	-1.97364	-1.28778			0.444717	-2.24862	0.0974965	0.460803	-2.17012	0.10224	Q9Z0N1;Q9Z0N2	Q9Z0N1;Q9Z0N2	Eukaryotic translation initiation factor 2 subunit 3, X-linked;Eukaryotic translation initiation factor 2 subunit 3, Y-linked	Eif2s3x;Eif2s3y	2
-0.19904	-0.0321674	-0.921773	-0.273361	-0.372935	-0.810384			0.792313	-1.26213	0.294513	0.723277	-1.3826	0.0986119	Q8BH64	Q8BH64	EH domain-containing protein 2	Ehd2	1
-0.815504	-1.37404	-1.63675	-1.1863	-1.06256	-1.44902	+	+	0.4252	-2.35183	0.034206	0.42816	-2.33558	0.00843656	Q9WVK4;Q9QXY6	Q9WVK4	EH domain-containing protein 1	Ehd1	2
-0.379714	-0.200979	-2.27272	-0.292811	0.191436	-1.77216			0.615163	-1.62558	0.287747	0.750327	-1.33275	0.401179	O08810	O08810	116 kDa U5 small nuclear ribonucleoprotein component	Eftud2	1
0.249627	-0.830255	-1.39543	0.292664	-0.422443	-1.11092			0.710487	-1.40749	0.305538	0.811353	-1.23251	0.414788	P58252	P58252	Elongation factor 2	Eef2	1
-0.778828	-1.21016	-1.12835	-0.984103	-1.09634	-1.08461	+	+	0.490833	-2.03735	0.0158191	0.481587	-2.07647	0.00113793	Q9D8N0	Q9D8N0	Elongation factor 1-gamma	Eef1g	1
0.000144286	-0.691033	-0.62231	-0.112834	-0.289863	-0.581324			0.75638	-1.32209	0.184709	0.8037	-1.24425	0.138305	P10126;P62631	P10126;P62631	Elongation factor 1-alpha 1;Elongation factor 1-alpha 2	Eef1a1;Eef1a2	2
-0.144393	0.0798389	-0.496549	-0.270713	-0.0943102	-0.604652			0.890153	-1.1234	0.380876	0.807753	-1.238	0.163374	Q9QZH6	Q9QZH6	Evolutionarily conserved signaling intermediate in Toll pathway, mitochondrial	Ecsit	1
-0.247457	0.0557509	-0.472729	-0.205081	-0.116442	-0.375871			0.86746	-1.15279	0.284953	0.85353	-1.1716	0.0925994	Q8BH95	Q8BH95	Enoyl-CoA hydratase, mitochondrial	Echs1	1
-0.175664	-0.0411054	-0.429382	-0.226172	-0.111041	-0.285583			0.866617	-1.15391	0.199009	0.867077	-1.1533	0.0558547	Q3TLP5	Q3TLP5	Enoyl-CoA hydratase domain-containing protein 2, mitochondrial	Echdc2	1
-0.0283222	-0.327294	-0.509964	-0.251985	-0.280072	-0.460429		+	0.82661	-1.20976	0.176183	0.796687	-1.2552	0.0368275	Q9D9V3	Q9D9V3	Ethylmalonyl-CoA decarboxylase	Echdc1	1
0.175557	0.127765	0.273814	0.146525	0.102725	0.133037	+	+	1.14367	1.14367	0.0464857	1.09243	1.09243	0.010172	O35459	O35459	Delta(3,5)-Delta(2,4)-dienoyl-CoA isomerase, mitochondrial	Ech1	1
0.679334	0.929715	1.22045	0.00302647	-0.00187669	0.791356	+		1.9455	1.9455	0.0263977	1.24383	1.24383	0.421817	P70245	P70245	3-beta-hydroxysteroid-Delta(8),Delta(7)-isomerase	Ebp	1
-0.243335	-0.307198	-1.3129	-0.286832	0.518132	-1.42395			0.68517	-1.45949	0.214787	0.87483	-1.14308	0.553509	Q9CXJ1	Q9CXJ1	Probable glutamate--tRNA ligase, mitochondrial	Ears2	1
-0.216971	0.118626	-1.68404	0.325156	0.194339	-1.18357			0.752427	-1.32903	0.395416	0.945753	-1.05736	0.691478	Q9JHU4	Q9JHU4	Cytoplasmic dynein 1 heavy chain 1	Dync1h1	1
-0.208328	-0.352768	-1.0754	-0.00930644	-0.00724608	-0.905305			0.70772	-1.41299	0.178975	0.840827	-1.18931	0.412143	P97930	P97930	Thymidylate kinase	Dtymk	1
0.0905825	-0.105846	-0.128819	0.339479	0.0844725	0.0133551			0.969547	-1.03141	0.561589	1.11163	1.11163	0.278808	O08553;P97427	O08553	Dihydropyrimidinase-related protein 2	Dpysl2	2
0.448478	0.463413	0.613249	0.72779	0.345396	0.489851	+	+	1.42437	1.42437	0.0105408	1.44363	1.44363	0.0428616	Q9ET22	Q9ET22	Dipeptidyl peptidase 2	Dpp7	1
0.224164	-0.60942	-0.847544	-0.120592	-0.661456	-0.972959			0.793097	-1.26088	0.33337	0.68717	-1.45524	0.143251	Q99KK7	Q99KK7	Dipeptidyl peptidase 3	Dpp3	1
0.398679	0.244887	0.0734089	-0.0747145	0.0540844	0.037312			1.18517	1.18517	0.125972	1.00464	1.00464	0.9032	O70152	O70152	Dolichol-phosphate mannosyltransferase	Dpm1	1
0.248778	0.888227	1.10796	0.542308	0.956949	1.33159			1.7315	1.7315	0.100951	1.97143	1.97143	0.0536965	P31428	P31428	Dipeptidase 1	Dpep1	1
-0.105489	-0.572222	-0.240691	-0.168609	-0.657809	-0.213638			0.816137	-1.22528	0.157924	0.7953	-1.25739	0.1565	Q9Z2W0	Q9Z2W0	Aspartyl aminopeptidase	Dnpep	1
-0.296261	0.193835	-1.50734	-0.0660347	-0.0069851	-1.2586			0.769973	-1.29875	0.399752	0.78946	-1.26669	0.390002	P39054;Q8BZ98	P39054	Dynamin-2	Dnm2	2
0.1125	0.0413831	0.465818	-0.018498	-0.189861	0.16092			1.16377	1.16377	0.256156	0.993983	-1.00605	0.890255	P60904	P60904	DnaJ homolog subfamily C member 5	Dnajc5	1
-0.0426499	0.271306	-0.526764	-0.172051	-0.1031	-0.636324			0.957293	-1.04461	0.710277	0.820653	-1.21854	0.211256	Q91YW3	Q91YW3	DnaJ homolog subfamily C member 3	Dnajc3	1
0.354001	0.893285	0.757109	0.0593554	-0.278321	0.31904			1.60853	1.60853	0.0540113	1.03802	1.03802	0.864853	Q99KV1	Q99KV1	DnaJ homolog subfamily B member 11	Dnajb11	1
-0.367397	-0.0990927	0.160533	-0.478688	-0.274355	-0.119103			0.942167	-1.06138	0.572292	0.821737	-1.21693	0.107914	Q99M87	Q99M87	DnaJ homolog subfamily A member 3, mitochondrial	Dnaja3	1
-0.310898	0.0511633	-0.229805	-0.331481	-0.152035	-0.403275			0.89833	-1.11318	0.275258	0.816947	-1.22407	0.0583487	Q9D2G2	Q9D2G2	Dihydrolipoyllysine-residue succinyltransferase component of 2-oxoglutarate dehydrogenase complex, mitochondrial	Dlst	1
0.106214	0.323428	0.419431	0.108223	0.176961	0.317536			1.2217	1.2217	0.0925246	1.15153	1.15153	0.082533	O08749	O08749	Dihydrolipoyl dehydrogenase, mitochondrial	Dld	1
-0.127368	-0.711795	-0.288399	-0.506578	-0.730991	-0.460985		+	0.781623	-1.27939	0.163769	0.677623	-1.47575	0.0210394	Q8BMF4	Q8BMF4	Dihydrolipoyllysine-residue acetyltransferase component of pyruvate dehydrogenase complex, mitochondrial	Dlat	1
-0.481928	-0.580267	-0.298247	-0.497934	-0.256373	-0.0412241	+		0.7327	-1.36482	0.0316457	0.839047	-1.19183	0.182119	Q9JIQ3	Q9JIQ3	Diablo homolog, mitochondrial	Diablo	1
-0.272263	-1.61692	-1.71043	-0.189384	-0.656535	-1.42028			0.48654	-2.05533	0.12289	0.62834	-1.59149	0.169857	O70133	O70133	ATP-dependent RNA helicase A	Dhx9	1
-0.530052	-1.59986	-1.28697	-0.397201	-1.20095	-0.967081			0.477417	-2.09461	0.0697114	0.56862	-1.75864	0.0698523	O35286	O35286	Putative pre-mRNA-splicing factor ATP-dependent RNA helicase DHX15	Dhx15	1
-0.27659	-0.257511	-0.504428	-0.0383915	-0.026161	-0.183523	+		0.789003	-1.26742	0.0486951	0.94544	-1.05771	0.243437	A2ATU0	A2ATU0	Probable 2-oxoglutarate dehydrogenase E1 component DHKTD1, mitochondrial	Dhtkd1	1
-0.330774	0.122341	0.26111	-0.639197	-0.254616	-0.334607			1.02734	1.02734	0.930692	0.75776	-1.31968	0.0730138	Q99J47	Q99J47	Dehydrogenase/reductase SDR family member 7B	Dhrs7b	1
0.23131	0.296193	0.177727	0.0593554	0.10541	0.100574	+	+	1.17763	1.17763	0.020575	1.06333	1.06333	0.0262258	Q99LB2	Q99LB2	Dehydrogenase/reductase SDR family member 4	Dhrs4	1
0.328377	-0.00127013	-1.22816	0.042084	0.0048968	-0.538576			0.89386	-1.11874	0.590794	0.90715	-1.10235	0.474636	O35435	O35435	Dihydroorotate dehydrogenase (quinone), mitochondrial	Dhodh	1
0.315566	0.483983	-0.45038	-0.309985	-0.3363	-0.657536			1.12498	1.12498	0.724815	0.744227	-1.34368	0.0601797	O88455	O88455	7-dehydrocholesterol reductase	Dhcr7	1
0.705845	0.851759	0.85814	-0.108736	0.169027	0.697329	+		1.7495	1.7495	0.00379314	1.2244	1.2244	0.397267	Q9Z2A7	Q9Z2A7	Diacylglycerol O-acyltransferase 1	Dgat1	1
0.376401	0.531469	0.547746	0.0425042	0.134747	0.618896	+		1.40177	1.40177	0.0124294	1.22117	1.22117	0.275927	Q99J56	Q99J56	Derlin-1	Derl1	1
0.0492126	0.133169	-0.163931	-0.0852671	-0.0294261	-0.189105			1.008	1.008	0.950878	0.93319	-1.07159	0.162843	Q9CQ62	Q9CQ62	2,4-dienoyl-CoA reductase, mitochondrial	Decr1	1
-0.47917	0.191563	-1.17677	-0.779274	-0.120279	-1.07412			0.767243	-1.30337	0.342028	0.65921	-1.51697	0.144819	P54823	P54823	Probable ATP-dependent RNA helicase DDX6	Ddx6	1
-0.742555	-1.83449	-1.98137	-0.731614	-0.787742	-1.71099			0.377107	-2.65177	0.0602245	0.495643	-2.01758	0.0770386	Q61656	Q61656	Probable ATP-dependent RNA helicase DDX5	Ddx5	1
-0.453873	-0.660247	-1.24397	-0.303045	-0.587511	-1.0604			0.59502	-1.68062	0.0798925	0.651843	-1.53411	0.0985898	Q62167;P16381;Q61496	Q62167;P16381	ATP-dependent RNA helicase DDX3X;Putative ATP-dependent RNA helicase Pl10	Ddx3x;D1Pas1	3
-0.291468	-0.277079	-1.76817	-0.220413	-0.0161327	-1.28055			0.645303	-1.54966	0.256006	0.752947	-1.32812	0.325965	Q9Z1N5	Q9Z1N5	Spliceosome RNA helicase Ddx39b	Ddx39b	1
-0.32733	-0.455119	-1.27638	-0.325033	-0.000100957	-1.48503			0.64643	-1.54696	0.14734	0.718483	-1.39182	0.312519	Q91VR5	Q91VR5	ATP-dependent RNA helicase DDX1	Ddx1	1
-0.246875	-0.858149	-1.35446	-0.343769	-0.355184	-1.28916			0.595153	-1.68024	0.124722	0.659647	-1.51596	0.168641	O35215	O35215	D-dopachrome decarboxylase	Ddt	1
0.441377	0.704606	0.700972	0.144568	0.188654	0.452385	+		1.53773	1.53773	0.0194528	1.20447	1.20447	0.112422	O54734	O54734	Dolichyl-diphosphooligosaccharide--protein glycosyltransferase 48 kDa subunit	Ddost	1
0.432639	-0.162945	-0.347068	0.684011	0.676719	0.264837			1.00969	1.00969	0.922724	1.46887	1.46887	0.0595761	Q3U1J4	Q3U1J4	DNA damage-binding protein 1	Ddb1	1
-1.85763	-2.09406	-2.0881	-0.710095	-0.537319	-1.22715	+		0.248447	-4.02501	0.00149145	0.57583	-1.73662	0.0577129	Q99KJ8	Q99KJ8	Dynactin subunit 2	Dctn2	1
-0.281772	-0.610653	-0.535813	-0.237932	-0.711228	-0.544751	+		0.722417	-1.38424	0.0410329	0.714757	-1.39908	0.0695045	P53395	P53395	Lipoamide acyltransferase component of branched-chain alpha-keto acid dehydrogenase complex, mitochondrial	Dbt	1
-0.215664	-0.58085	-1.87843	-0.324582	0.0844725	-1.30557			0.600567	-1.66509	0.219213	0.754463	-1.32545	0.337965	P31786	P31786	Acyl-CoA-binding protein	Dbi	1
-0.350909	-1.19542	-1.01692	-0.395018	-1.19235	-0.912266			0.57164	-1.74935	0.0797805	0.576473	-1.73469	0.0703697	Q922B2	Q922B2	Aspartate--tRNA ligase, cytoplasmic	Dars	1
0.427499	0.78668	0.7612	0.159371	0.374733	0.743644	+		1.5883	1.5883	0.029522	1.3626	1.3626	0.129896	P61804	P61804	Dolichyl-diphosphooligosaccharide--protein glycosyltransferase subunit DAD1	Dad1	1
-0.0707695	0.339365	-0.000202008	-0.139061	0.163499	-0.0829273			1.0724	1.0724	0.553007	0.99075	-1.00934	0.853243	Q8CIM3	Q8CIM3	D-2-hydroxyglutarate dehydrogenase, mitochondrial	D2hgdh	1
-1.66772	-1.21823	-2.22675	-0.396043	-0.19446	-1.01727	+		0.3194	-3.13087	0.0280699	0.709297	-1.40985	0.162858	Q64429	Q64429	Cytochrome P450 1B1	Cyp1b1	1
-0.578047	-0.83421	-0.300164	-0.466337	-0.311972	-0.152725			0.680973	-1.46849	0.0658574	0.80963	-1.23513	0.0755822	P62897;P00015	P62897	Cytochrome c, somatic	Cycs	2
0.136979	0.237564	0.64321	0.0357646	0.117429	0.349705			1.28013	1.28013	0.159644	1.12807	1.12807	0.216595	Q9D0M3	Q9D0M3	Cytochrome c1, heme protein, mitochondrial	Cyc1	1
-0.0142664	0.25411	0.401303	-0.0638012	-0.057737	0.425245			1.16782	1.16782	0.221038	1.08677	1.08677	0.595852	Q9DCN2	Q9DCN2	NADH-cytochrome b5 reductase 3;NADH-cytochrome b5 reductase 3 membrane-bound form;NADH-cytochrome b5 reductase 3 soluble form	Cyb5r3	1
0.249749	-0.133464	0.312433	-0.03811	-0.223761	0.367371			1.11415	1.11415	0.412993	1.04009	1.04009	0.858951	Q9DB73	Q9DB73	NADH-cytochrome b5 reductase 1	Cyb5r1	1
0.284514	0.141956	0.319965	0.263155	-0.0449402	0.354339	+		1.1899	1.1899	0.0446261	1.14928	1.14928	0.254901	Q9CQX2	Q9CQX2	Cytochrome b5 type B	Cyb5b	1
-0.538031	-0.722515	-1.05661	-0.402836	-0.364701	-0.242379	+	+	0.591837	-1.68966	0.036506	0.792783	-1.26138	0.0200501	P56395	P56395	Cytochrome b5	Cyb5a	1
-1.06676	-0.889182	-2.85852	-0.41348	-0.10566	-2.22715			0.385063	-2.59698	0.125355	0.631257	-1.58414	0.300793	Q3TCH7	Q3TCH7	Cullin-4A	Cul4a	1
-0.331282	-0.166357	-1.61781	0.15043	0.399882	-1.34912			0.670583	-1.49124	0.264128	0.94061	-1.06314	0.674103	Q9WTX6	Q9WTX6	Cullin-1	Cul1	1
0.198745	0.0305479	-0.367881	0.353549	0.161178	-0.222077			0.98134	-1.01901	0.80915	1.08441	1.08441	0.622468	P18242	P18242	Cathepsin D	Ctsd	1
0.0494913	0.576377	0.532367	0.238665	0.307778	0.559541			1.3241	1.3241	0.149419	1.29717	1.29717	0.063372	P10605	P10605	Cathepsin B;Cathepsin B light chain;Cathepsin B heavy chain	Ctsb	1
-0.10939	0.0672257	-0.65624	0.552377	0.45386	0.223793			0.869737	-1.14977	0.396988	1.33467	1.33467	0.0520201	P21460	P21460	Cystatin-C	Cst3	1
-0.239566	-0.167329	-0.331863	-0.0155929	0.214249	-0.172799	+		0.844	-1.18483	0.0354125	1.01216	1.01216	0.945849	O54833	O54833	Casein kinase II subunit alpha	Csnk2a2	1
-0.214994	-1.29832	-1.41523	-0.417405	-1.40095	-1.46049			0.5477	-1.82582	0.125094	0.49694	-2.01232	0.0838839	Q9ERK4	Q9ERK4	Exportin-2	Cse1l	1
-0.222936	-0.88534	-0.593398	-0.22398	-0.90874	-0.562836			0.686987	-1.45563	0.0977274	0.688607	-1.45221	0.103655	Q9DBE0;Q80WP8	Q9DBE0	Cysteine sulfinic acid decarboxylase	Csad	2
-0.0421894	-0.00103915	0.301354	0.0312541	-0.00285938	0.0777899			1.06759	1.06759	0.510248	1.02511	1.02511	0.269147	Q9CZU6	Q9CZU6	Citrate synthase, mitochondrial	Cs	1
-0.0951113	-0.00257025	-0.0516534	0.0430645	-0.0319461	0.110363			0.966417	-1.03475	0.203618	1.0293	1.0293	0.42838	P47934	P47934	Carnitine O-acetyltransferase	Crat	1
-0.184064	0.091666	0.0204844	-0.154137	0.088413	0.153805			0.986707	-1.01347	0.799078	1.02479	1.02479	0.783612	P52825	P52825	Carnitine O-palmitoyltransferase 2, mitochondrial	Cpt2	1
0.219711	0.170822	0.532766	0.261471	0.188021	0.50284			1.24563	1.24563	0.113146	1.25163	1.25163	0.0792174	Q9WVJ3	Q9WVJ3	Carboxypeptidase Q	Cpq	1
-0.353672	-0.291009	-0.787095	-0.393615	-0.158301	-0.56158			0.726477	-1.37651	0.0922597	0.778287	-1.28487	0.0865901	P36552	P36552	Coproporphyrinogen-III oxidase, mitochondrial	Cpox	1
-0.326516	-0.22874	-1.17952	-0.289616	-0.172864	-0.834725			0.697447	-1.4338	0.195569	0.755297	-1.32398	0.168112	Q8C166	Q8C166	Copine-1	Cpne1	1
0.303576	0.471031	1.02148	0.0655723	0.503451	0.922959			1.5501	1.5501	0.109969	1.45337	1.45337	0.182257	Q9CPQ1	Q9CPQ1	Cytochrome c oxidase subunit 6C	Cox6c	1
-0.244907	-0.125793	-0.119181	-0.089605	0.0617071	-0.00225232			0.893693	-1.11895	0.0572624	0.993973	-1.00606	0.840037	P12787	P12787	Cytochrome c oxidase subunit 5A, mitochondrial	Cox5a	1
-0.255081	-0.336063	-0.0689524	-0.194625	-0.0551416	-0.230939			0.861157	-1.16123	0.108529	0.896127	-1.11591	0.0959915	O70378	O70378	Neighbor of COX4	Cox4nb	1
-0.195203	0.153935	0.387362	-0.0483824	0.211137	0.399226			1.09802	1.09802	0.56587	1.14781	1.14781	0.285652	P19783	P19783	Cytochrome c oxidase subunit 4 isoform 1, mitochondrial	Cox4i1	1
-0.209628	-0.635248	2.00601	-0.362362	-0.351719	1.99668			1.84176	1.84176	0.682976	1.85078	1.85078	0.640451	O88544	O88544	COP9 signalosome complex subunit 4	Cops4	1
0.0677764	-0.418851	-0.0592393	0.177089	0.0942361	-0.0833246			0.91863	-1.08858	0.447043	1.04733	1.04733	0.50031	O88543	O88543	COP9 signalosome complex subunit 3	Cops3	1
-0.499545	-1.60845	-1.69582	-0.616503	-1.00839	-1.38477		+	0.447987	-2.23221	0.0811447	0.510767	-1.95784	0.045563	Q9QZE5	Q9QZE5	Coatomer subunit gamma-1	Copg1	1
0.154454	-0.776652	-0.483218	0.0528332	-0.204383	-0.322018			0.804033	-1.24373	0.312015	0.90172	-1.10899	0.289915	O55029	O55029	Coatomer subunit beta	Copb2	1
-0.141844	-0.111726	-0.840009	0.0117819	-0.0384952	-0.54271			0.796827	-1.25498	0.265152	0.88945	-1.12429	0.395891	Q9JIF7	Q9JIF7	Coatomer subunit beta	Copb1	1
-0.905548	-1.77487	-1.90439	-0.777566	-0.836785	-1.57902	+		0.364393	-2.74429	0.0396206	0.49265	-2.02984	0.053971	Q8CIE6	Q8CIE6	Coatomer subunit alpha;Xenin;Proxenin	Copa	1
0.268674	-0.117146	-0.176707	0.221444	0.106884	0.209765		+	1.00381	1.00381	0.957525	1.1331	1.1331	0.038796	O88587	O88587	Catechol O-methyltransferase	Comt	1
0.621806	0.154583	0.337882	0.259182	-0.0509956	0.255561			1.30527	1.30527	0.111876	1.11862	1.11862	0.271527	Q02788	Q02788	Collagen alpha-2(VI) chain	Col6a2	1
0.461843	0.254352	0.384934	-0.169144	-0.152757	0.404358	+		1.29197	1.29197	0.026161	1.03747	1.03747	0.897436	Q04857	Q04857	Collagen alpha-1(VI) chain	Col6a1	1
-0.449986	-0.0486957	0.00619029	-0.350559	0.297015	0.158854			0.901053	-1.10981	0.37184	1.04309	1.04309	0.874935	P02463	P02463	Collagen alpha-1(IV) chain;Arresten	Col4a1	1
0.024887	-0.247611	-0.0471595	0.787767	0.887915	0.854475		+	0.94251	-1.061	0.384821	1.795	1.795	0.00121604	P08121	P08121	Collagen alpha-1(III) chain	Col3a1	1
-0.220127	-0.0763107	0.335026	0.851839	1.45838	0.886121		+	1.02279	1.02279	0.945404	2.13367	2.13367	0.0324396	Q01149	Q01149	Collagen alpha-2(I) chain	Col1a2	1
0.440208	0.010923	-0.0941254	1.25978	0.806943	0.721416		+	1.10041	1.10041	0.542258	1.93097	1.93097	0.030817	P11087	P11087	Collagen alpha-1(I) chain	Col1a1	1
-0.695653	0.0446039	-1.13892	-0.865963	0.0054719	-1.1655			0.700977	-1.42658	0.22607	0.666097	-1.50128	0.194419	Q9DBL7	Q9DBL7	Bifunctional coenzyme A synthase;Phosphopantetheine adenylyltransferase;Dephospho-CoA kinase	Coasy	1
-0.406618	-0.395246	-1.15569	-0.392535	-0.441007	-0.982734			0.654533	-1.52781	0.122053	0.668143	-1.49668	0.0853227	Q9QXT0	Q9QXT0	Protein canopy homolog 2	Cnpy2	1
0.594262	0.507414	0.93017	0.526269	0.180784	0.785592	+		1.61223	1.61223	0.034368	1.4325	1.4325	0.104834	Q9CX13	Q9CX13	Protein cornichon homolog 4	Cnih4	1
0.0500489	-0.889129	-0.645187	-0.447682	-0.935917	-0.445126			0.738217	-1.35462	0.220743	0.663483	-1.5072	0.0647701	Q9D1A2	Q9D1A2	Cytosolic non-specific dipeptidase	Cndp2	1
-0.191475	-0.900476	-3.57422	-0.684573	-0.40901	-3.30088			0.498459	-2.00618	0.270088	0.492267	-2.03142	0.252867	Q9DBP5	Q9DBP5	UMP-CMP kinase	Cmpk1	1
-0.0334514	-0.142704	-0.228706	0.00331442	-0.24501	-0.316331			0.9121	-1.09637	0.139507	0.883073	-1.13241	0.194825	Q8R4N0	Q8R4N0	Citrate lyase subunit beta-like protein, mitochondrial	Clybl	1
0.245861	-0.638299	-1.51647	0.325041	-0.12614	-1.17439			0.725937	-1.37753	0.337515	0.870683	-1.14852	0.540265	Q68FD5	Q68FD5	Clathrin heavy chain 1	Cltc	1
-0.0589689	-0.10869	-0.300733	-0.169534	-0.22425	-0.39424			0.89974	-1.11143	0.168337	0.835353	-1.1971	0.0603872	Q9JHS4	Q9JHS4	ATP-dependent Clp protease ATP-binding subunit clpX-like, mitochondrial	Clpx	1
0.0193461	-0.131171	-0.989392	0.0164963	0.0832474	-0.379339			0.810093	-1.23443	0.363089	0.946563	-1.05645	0.584724	Q60649	Q60649	Caseinolytic peptidase B protein homolog	Clpb	1
0.429	0.660746	0.877037	0.843502	0.608431	0.859015	+	+	1.58793	1.58793	0.0368	1.71093	1.71093	0.0108943	Q8BG22	Q8BG22	Calcium-activated chloride channel regulator 2	Clca2	1
0.0942361	-0.00617352	-0.0502783	-0.154088	-0.0589838	0.211386			1.00966	1.00966	0.796102	1.00548	1.00548	0.996369	Q8BMK4	Q8BMK4	Cytoskeleton-associated protein 4	Ckap4	1
-0.543005	0.219587	-0.987932	-0.503977	-0.18848	-0.789886			0.78498	-1.27392	0.340793	0.72036	-1.38819	0.104535	P61022	P61022	Calcium-binding protein p22	Chp	1
-0.559537	-0.585691	-1.28997	-0.617189	-0.0786398	-0.795258			0.584603	-1.71056	0.0769678	0.725043	-1.37923	0.147411	Q9CRB9	Q9CRB9	Coiled-coil-helix-coiled-coil-helix domain-containing protein 3, mitochondrial	Chchd3	1
0.52306	0.622087	0.859731	0.266397	0.316262	0.618427	+		1.59693	1.59693	0.0216223	1.3277	1.3277	0.0678672	P03953	P03953	Complement factor D	Cfd	1
0.569297	0.716684	0.262072	0.968128	0.81975	0.823097		+	1.44213	1.44213	0.0612255	1.8302	1.8302	0.00314338	Q8VCT4;P23953	Q8VCT4	Carboxylesterase 1D	Ces1d	2
0.177471	0.564134	0.873262	0.151599	0.536849	0.697774			1.4804	1.4804	0.115985	1.39453	1.39453	0.10412	Q91ZI0	Q91ZI0	Cadherin EGF LAG seven-pass G-type receptor 3	Celsr3	1
-0.248125	-0.298655	-0.72578	-0.326516	-0.0754896	-0.672313			0.753223	-1.32763	0.107399	0.791327	-1.2637	0.174321	Q91WM2	Q91WM2	Cat eye syndrome critical region protein 5 homolog	Cecr5	1
-0.294155	-0.542773	-1.08556	-0.252673	-0.0895283	-0.351258			0.657737	-1.52037	0.111207	0.854357	-1.17047	0.0939032	P60766	P60766	Cell division control protein 42 homolog	Cdc42	1
0.357158	0.856069	0.950543	0.383497	0.704606	1.12068			1.67453	1.67453	0.0593944	1.7029	1.7029	0.0747123	Q08857	Q08857	Platelet glycoprotein 4	Cd36	1
0.216362	0.775093	0.760263	0.558562	0.761455	0.704783		+	1.5223	1.5223	0.0864498	1.5993	1.5993	0.00792449	P11609;P11610	P11609;P11610	Antigen-presenting glycoprotein CD1d1;Antigen-presenting glycoprotein CD1d2	Cd1d1;Cd1d2	2
-0.325811	-1.52749	-1.06293	-0.371908	-1.22887	-1.03369			0.54113	-1.84798	0.108799	0.562623	-1.77739	0.077235	P42932	P42932	T-complex protein 1 subunit theta	Cct8	1
-0.33448	-0.981337	-1.28648	-0.529031	-0.567147	-0.959907		+	0.569843	-1.75487	0.0906722	0.627353	-1.594	0.0380832	P80317;Q61390	P80317	T-complex protein 1 subunit zeta	Cct6a	2
-0.994902	-1.49932	-1.34861	0.387914	1.07567	-0.995736	+		0.416053	-2.40354	0.0133479	1.30589	1.30589	0.821856	P80316	P80316	T-complex protein 1 subunit epsilon	Cct5	1
0.162597	-0.628385	-0.959795	-0.0123299	-0.351166	-0.890412			0.76011	-1.3156	0.289649	0.771633	-1.29595	0.243715	P80315	P80315	T-complex protein 1 subunit delta	Cct4	1
0.0367495	-0.0506966	-1.24924	-0.09562	-0.0924786	-1.21756			0.80398	-1.24381	0.416936	0.76793	-1.3022	0.337399	P80318	P80318	T-complex protein 1 subunit gamma	Cct3	1
-0.173303	-0.768469	-1.15737	-0.220782	-0.584934	-1.06013			0.640727	-1.56073	0.134347	0.668123	-1.49673	0.124729	P80314	P80314	T-complex protein 1 subunit beta	Cct2	1
-0.145861	-0.519921	-1.18331	-0.63949	-0.207728	-1.3668			0.68053	-1.46944	0.17923	0.631863	-1.58262	0.160822	Q8K354	Q8K354	Carbonyl reductase [NADPH] 3	Cbr3	1
-0.377463	-0.11591	-0.657946	-0.540233	-0.296651	-0.752316			0.775457	-1.28956	0.133739	0.698483	-1.43167	0.0565676	P08074	P08074	Carbonyl reductase [NADPH] 2	Cbr2	1
-0.0371031	-0.799094	-0.770092	-0.494312	-0.511876	-0.94486		+	0.7119	-1.40469	0.164807	0.643563	-1.55385	0.0476873	P48758	P48758	Carbonyl reductase [NADPH] 1	Cbr1	1
0.0106367	0.442227	0.504366	-0.115457	0.262914	0.547943			1.26153	1.26153	0.176205	1.195	1.195	0.350996	P49817;P51637	P49817	Caveolin-1	Cav1	2
0.444985	0.655169	0.681494	0.404794	0.296311	0.546561	+	+	1.5133	1.5133	0.0155103	1.3375	1.3375	0.0290353	P24270	P24270	Catalase	Cat	1
-0.60821	-1.05977	-1.52653	-1.04418	-0.998702	-1.1633		+	0.494277	-2.02316	0.0567589	0.477287	-2.09518	0.00210191	Q9ER72	Q9ER72	Cysteine--tRNA ligase, cytoplasmic	Cars	1
0.329411	0.0600474	0.358734	0.488412	0.0478175	0.551885			1.19377	1.19377	0.119726	1.30087	1.30087	0.149347	O88456	O88456	Calpain small subunit 1	Capns1	1
-0.279284	-0.770289	-1.13147	-0.362696	-0.133179	-0.845702			0.62225	-1.60707	0.0986125	0.748657	-1.33573	0.166946	O35350	O35350	Calpain-1 catalytic subunit	Capn1	1
0.532467	0.548239	0.436055	0.274769	-0.0690583	0.0973411	+		1.42053	1.42053	0.00477509	1.07762	1.07762	0.41594	P35564	P35564	Calnexin	Canx	1
-0.00772461	-1.07969	-0.39627	-0.195649	-0.579167	-0.150273			0.742537	-1.34673	0.255216	0.814537	-1.22769	0.151575	Q6ZQ38	Q6ZQ38	Cullin-associated NEDD8-dissociated protein 1	Cand1	1
0.0687396	-0.112568	-0.0560862	-0.187066	-0.174931	0.0272955			0.978537	-1.02193	0.59752	0.927767	-1.07786	0.249742	O35887	O35887	Calumenin	Calu	1
-0.089605	0.0751904	0.431676	0.214	-0.175729	0.100843			1.11403	1.11403	0.461354	1.03921	1.03921	0.727456	P14211	P14211	Calreticulin	Calr	1
0.41045	-0.126187	-1.01168	0.269632	-0.116051	-1.00967			0.913773	-1.09436	0.617872	0.874957	-1.14291	0.529934	Q9CXW3	Q9CXW3	Calcyclin-binding protein	Cacybp	1
-0.477081	-0.350118	-0.528053	-0.485236	-0.418446	-0.256563	+	+	0.732147	-1.36585	0.0134386	0.766563	-1.30452	0.0294582	Q9QZA0	Q9QZA0	Carbonic anhydrase 5B, mitochondrial	Ca5b	1
0.589188	-0.0296911	-0.247252	0.343237	0.174534	-0.539813			1.10884	1.10884	0.718168	1.02835	1.02835	0.980808	P16015	P16015	Carbonic anhydrase 3	Ca3	1
-0.255443	-0.220211	-0.836192	0.810237	-0.0252651	-0.559239			0.752097	-1.32962	0.159985	1.13827	1.13827	0.867664	P01029	P01029	Complement C4-B;Complement C4 beta chain;Complement C4 alpha chain;C4a anaphylatoxin;Complement C4 gamma chain	C4b	1
-1.21551	-1.31959	-1.23579	-1.06779	-1.18557	-0.88766	+	+	0.418627	-2.38876	0.000641597	0.48573	-2.05876	0.00677577	P01027	P01027	Complement C3;Complement C3 beta chain;Complement C3 alpha chain;C3a anaphylatoxin;Complement C3b alpha chain;Complement C3c alpha chain fragment 1;Complement C3dg fragment;Complement C3g fragment;Complement C3d fragment;Complement C3f fragment;Complement C3c alpha chain fragment 2	C3	1
-0.057797	0.0482362	1.0797	-0.171385	-0.0523114	0.866314			1.36944	1.36944	0.429148	1.22513	1.22513	0.580608	O35658	O35658	Complement component 1 Q subcomponent-binding protein, mitochondrial	C1qbp	1
-0.0551116	0.464355	0.780814	-0.279126	0.221692	0.799004			1.35344	1.35344	0.245074	1.24336	1.24336	0.51064	Q9D023	Q9D023	Brain protein 44	Brp44	1
0.228234	-0.665775	-0.996369	-0.14178	-0.209829	-0.800048			0.76767	-1.30264	0.32135	0.78179	-1.27912	0.207659	Q923D2	Q923D2	Flavin reductase (NADPH)	Blvrb	1
-0.214391	-0.792982	-0.998327	-0.534412	-0.386676	-1.03715			0.646547	-1.54668	0.104306	0.64754	-1.54431	0.0801812	Q9CY64	Q9CY64	Biliverdin reductase A	Blvra	1
-0.102155	0.173383	0.44869	-0.184195	0.532467	0.643487			1.14138	1.14138	0.389581	1.29621	1.29621	0.33053	Q8R016	Q8R016	Bleomycin hydrolase	Blmh	1
-0.247406	-0.496448	-0.677426	-0.277411	-0.451741	-0.631064		+	0.725513	-1.37833	0.0627807	0.733977	-1.36244	0.0471456	O55028	O55028	[3-methyl-2-oxobutanoate dehydrogenase [lipoamide]] kinase, mitochondrial	Bckdk	1
-0.0982893	0.252537	0.465609	-0.0311204	0.491904	0.687956			1.16878	1.16878	0.335704	1.33199	1.33199	0.216323	P50136	P50136	2-oxoisovalerate dehydrogenase subunit alpha, mitochondrial	Bckdha	1
-0.143962	-0.0535985	-0.0566262	-0.0552914	-0.100345	-0.14264			0.943357	-1.06004	0.103626	0.93369	-1.07102	0.058729	O35855	O35855	Branched-chain-amino-acid aminotransferase, mitochondrial	Bcat2	1
0.0511633	-0.0740917	0.154065	-0.129387	0.101516	0.0193461			1.03291	1.03291	0.575719	1.00021	1.00021	0.970277	O08734	O08734	Bcl-2 homologous antagonist/killer	Bak1	1
-0.876493	-1.36238	-1.62838	-0.420665	-0.665706	-0.572415	+	+	0.419027	-2.38648	0.0279427	0.683317	-1.46345	0.0162712	P01887	P01887	Beta-2-microglobulin	B2m	1
-0.392592	-0.34975	-0.706088	-0.0832635	-0.0819802	-0.322415			0.71982	-1.38924	0.0500907	0.896137	-1.1159	0.179001	P28658	P28658	Ataxin-10	Atxn10	1
0.0315363	-0.0595401	-0.290903	0.329296	0.09815	-0.370807			0.93302	-1.07179	0.383394	1.03338	1.03338	0.935315	Q91YY4	Q91YY4	ATP synthase mitochondrial F1 complex assembly factor 2	Atpaf2	1
-0.194064	0.018919	-0.444871	0.0370308	0.182438	-0.180397			0.873997	-1.14417	0.263027	1.01442	1.01442	0.912979	Q8BVE3	Q8BVE3	V-type proton ATPase subunit H	Atp6v1h	1
-0.458763	-0.40194	-1.7766	-0.115879	0.136979	-0.954865			0.592107	-1.68888	0.189385	0.846103	-1.18189	0.445118	Q9CR51	Q9CR51	V-type proton ATPase subunit G 1	Atp6v1g1	1
0.179129	-0.38513	-0.633054	0.296663	-0.0400815	-0.571879			0.847573	-1.17984	0.364554	0.95788	-1.04397	0.717987	P50518	P50518	V-type proton ATPase subunit E 1	Atp6v1e1	1
-0.0430067	-0.20533	0.0224743	0.119821	0.215865	0.258459		+	0.951223	-1.05128	0.381941	1.14807	1.14807	0.0402868	P50516	P50516	V-type proton ATPase catalytic subunit A	Atp6v1a	1
-0.0665331	0.442545	0.204516	0.29537	0.420725	0.406754		+	1.15541	1.15541	0.318814	1.29717	1.29717	0.0110435	P51863	P51863	V-type proton ATPase subunit d 1	Atp6v0d1	1
0.574538	0.793188	1.03351	0.427499	0.644502	0.893828	+	+	1.75637	1.75637	0.0263427	1.58873	1.58873	0.0397672	P63082	P63082	V-type proton ATPase 16 kDa proteolipid subunit	Atp6v0c	1
0.281669	0.577538	0.491084	0.295958	0.48419	0.658371	+	+	1.37113	1.37113	0.0360358	1.4016	1.4016	0.0444741	Q9Z1G4	Q9Z1G4	V-type proton ATPase 116 kDa subunit a isoform 1	Atp6v0a1	1
-0.181853	-0.113239	-0.370751	-0.231888	-0.105939	-0.338141			0.85982	-1.16303	0.102218	0.85726	-1.16651	0.0784188	Q9DB20	Q9DB20	ATP synthase subunit O, mitochondrial	Atp5o	1
-0.217776	-0.161847	-0.207811	-0.283668	-0.173157	-0.355184	+	+	0.873207	-1.1452	0.0076488	0.830057	-1.20474	0.0362004	Q9CPQ8	Q9CPQ8	ATP synthase subunit g, mitochondrial	Atp5l	1
0.181039	0.344374	0.875072	0.0877344	0.324465	0.813443			1.41247	1.41247	0.155684	1.35743	1.35743	0.196018	P56135	P56135	ATP synthase subunit f, mitochondrial	Atp5j2	1
-0.0476217	-0.0163515	0.0611541	-0.138061	0.00475299	0.0791561			0.999853	-1.00015	0.979454	0.98948	-1.01063	0.803633	Q9DCX2	Q9DCX2	ATP synthase subunit d, mitochondrial	Atp5h	1
0.0680517	-0.000490578	0.0855606	-0.00423328	0.101784	0.0594937			1.03635	1.03635	0.191355	1.03742	1.03742	0.231432	Q9CQQ7	Q9CQQ7	ATP synthase subunit b, mitochondrial	Atp5f1	1
-0.147905	0.180403	0.333767	0.0333701	0.0473989	0.201634			1.09869	1.09869	0.480706	1.06893	1.06893	0.222857	Q9D3D9	Q9D3D9	ATP synthase subunit delta, mitochondrial	Atp5d	1
-0.126832	0.051024	0.363676	-0.0576919	0.0132121	0.235604			1.07951	1.07951	0.572225	1.04913	1.04913	0.545761	Q91VR2	Q91VR2	ATP synthase subunit gamma, mitochondrial	Atp5c1	1
0.192699	0.393416	0.682843	0.122341	0.0809305	0.397693			1.3539	1.3539	0.0969472	1.15453	1.15453	0.181455	P56480	P56480	ATP synthase subunit beta, mitochondrial	Atp5b	1
0.104471	0.391328	0.499986	0.113434	0.131853	0.347099			1.26697	1.26697	0.10652	1.14983	1.14983	0.119065	Q03265	Q03265	ATP synthase subunit alpha, mitochondrial	Atp5a1	1
0.701416	0.672742	0.45133	0.115832	-0.0691189	0.264837	+		1.52917	1.52917	0.0164481	1.07944	1.07944	0.39479	O55143;Q8R429;Q64518	O55143	Sarcoplasmic/endoplasmic reticulum calcium ATPase 2	Atp2a2	3
0.00690831	0.00733906	-0.375497	-0.0397701	0.0436244	-0.290286			0.926913	-1.07885	0.444756	0.940417	-1.06336	0.441742	Q91YH5	Q91YH5	Atlastin-3	Atl3	1
-0.33712	0.0777899	-0.724945	-0.041922	0.09815	-0.308948			0.817347	-1.22347	0.292554	0.949663	-1.053	0.553612	Q6PA06	Q6PA06	Atlastin-2	Atl2	1
0.0854246	-1.00006	-0.712717	-0.259737	-0.958925	-0.745358			0.723717	-1.38176	0.236762	0.648733	-1.54147	0.0870134	Q9CWJ9	Q9CWJ9	Bifunctional purine biosynthesis protein PURH;Phosphoribosylaminoimidazolecarboxamide formyltransferase;IMP cyclohydrolase	Atic	1
-0.302902	-0.123214	-1.69166	-0.0331118	0.0211954	-1.32978			0.679443	-1.47179	0.290357	0.796647	-1.25526	0.41773	Q925I1	Q925I1	ATPase family AAA domain-containing protein 3	Atad3	1
0.384603	-0.415268	-0.651994	-0.180136	-0.572866	-0.590484			0.89726	-1.1145	0.543511	0.739673	-1.35195	0.0790018	Q8BSY0	Q8BSY0	Aspartyl/asparaginyl beta-hydroxylase	Asph	1
-0.0287489	-0.90736	-0.552749	-0.455713	-0.674061	-0.727427		+	0.731717	-1.36665	0.191242	0.65329	-1.53071	0.0175532	Q61024	Q61024	Asparagine synthetase [glutamine-hydrolyzing]	Asns	1
0.0467006	-0.302191	-1.02697	-0.00426226	-0.0753528	-0.999452			0.77822	-1.28498	0.308996	0.81545	-1.22632	0.378428	O54984	O54984	ATPase Asna1	Asna1	1
0.501312	0.340733	0.9536	0.329066	0.548437	0.796349			1.53953	1.53953	0.0825039	1.48513	1.48513	0.0538402	P50428	P50428	Arylsulfatase A	Arsa	1
-0.265085	-0.495308	-2.05961	-0.1067	-0.148833	-1.52321			0.593813	-1.68403	0.237358	0.7262	-1.37703	0.330614	P59999	P59999	Actin-related protein 2/3 complex subunit 4	Arpc4	1
0.233888	-0.557922	-0.426703	0.276794	-0.0662461	-0.216669			0.866413	-1.15418	0.414517	1.00906	1.00906	0.990121	Q9CVB6	Q9CVB6	Actin-related protein 2/3 complex subunit 2	Arpc2	1
-0.0302067	-0.0765389	-0.35476	0.104068	0.230572	-0.0557112			0.903203	-1.10717	0.26835	1.07007	1.07007	0.378301	Q9CQW2;Q8VEH3	Q9CQW2;Q8VEH3	ADP-ribosylation factor-like protein 8B;ADP-ribosylation factor-like protein 8A	Arl8b;Arl8a	2
0.262674	0.463622	0.245009	0.0149266	0.111432	0.196733	+		1.2546	1.2546	0.0438345	1.07893	1.07893	0.17677	Q8R5J9	Q8R5J9	PRA1 family protein 3	Arl6ip5	1
0.153935	-0.90498	-1.52093	0.0578315	-0.0235484	-0.73135			0.665033	-1.50368	0.261619	0.875683	-1.14197	0.451709	Q61599	Q61599	Rho GDP-dissociation inhibitor 2	Arhgdib	1
0.256045	-0.588747	-1.26095	0.0855606	-0.237201	-1.03366			0.758797	-1.31788	0.349748	0.79932	-1.25106	0.356813	Q99PT1	Q99PT1	Rho GDP-dissociation inhibitor 1	Arhgdia	1
-0.203651	-2.96005	-2.45498	-0.262971	-2.68223	-2.4226			0.39308	-2.54401	0.157638	0.391897	-2.55169	0.144811	Q5FWK3	Q5FWK3	Rho GTPase-activating protein 1	Arhgap1	1
-0.416096	-0.493581	-1.40465	-0.521556	-0.44042	-0.798692		+	0.612473	-1.63272	0.135662	0.66947	-1.49372	0.0324975	P61205;P84078;P84084	P61205;P84078;P84084	ADP-ribosylation factor 3;ADP-ribosylation factor 1;ADP-ribosylation factor 5	Arf3;Arf1;Arf5	3
0.081885	0.154583	-0.520914	0.292075	0.0839282	-0.363679			0.956143	-1.04587	0.701139	1.02049	1.02049	0.984987	Q5XJY5	Q5XJY5	Coatomer subunit delta	Arcn1	1
-0.0964835	0.31429	0.0130691	0.086512	0.138159	-0.00294614			1.0626	1.0626	0.594876	1.05342	1.05342	0.214821	Q78IK4	Q78IK4	Apolipoprotein O-like	Apool	1
-0.297041	-0.189121	0.521754	-0.00826141	-0.250955	0.902035			1.04225	1.04225	0.967354	1.23444	1.23444	0.603632	Q9DCZ4	Q9DCZ4	Apolipoprotein O	Apoo	1
0.164658	0.42417	0.590818	-0.182328	-0.235841	0.246104			1.32293	1.32293	0.0866963	0.972157	-1.02864	0.743014	Q9D7N9	Q9D7N9	Adipocyte plasma membrane-associated protein	Apmap	1
0.052555	-0.0855733	-0.609861	-0.0303245	0.0728604	-0.320036			0.878257	-1.13862	0.399479	0.944017	-1.0593	0.513945	Q8R146	Q8R146	Acylamino-acid-releasing enzyme	Apeh	1
-0.0372807	-0.627315	-1.48665	0.236829	0.374845	-1.5826			0.65957	-1.51614	0.230476	0.936327	-1.068	0.658929	O54774	O54774	AP-3 complex subunit delta-1	Ap3d1	1
-0.317481	-0.616437	-1.26833	0.0901759	0.0646069	-0.709057			0.623297	-1.60437	0.120391	0.90734	-1.10212	0.554106	P62743	P62743	AP-2 complex subunit sigma	Ap2s1	1
-0.18973	0.0206267	-0.870915	-0.214893	-0.0388212	-0.478004			0.812657	-1.23053	0.326528	0.85101	-1.17507	0.196119	Q9DBG3	Q9DBG3	AP-2 complex subunit beta	Ap2b1	1
-0.152917	-0.191211	-1.64327	0.294782	0.0924781	-1.30732			0.698477	-1.43169	0.309367	0.89899	-1.11236	0.604567	P17427	P17427	AP-2 complex subunit alpha-2	Ap2a2	1
-0.17927	-0.283615	-0.611579	-0.0697547	-0.0202673	-0.29697			0.786387	-1.27164	0.11071	0.917603	-1.0898	0.26918	P22892;O88512	P22892	AP-1 complex subunit gamma-1	Ap1g1	2
0.380508	0.504875	1.03513	0.236585	0.495081	1.04292			1.59003	1.59003	0.0858369	1.54933	1.54933	0.130594	O70423;Q812C9	O70423	Membrane primary amine oxidase	Aoc3	2
0.633478	-0.281667	0.0880058	-0.134683	-0.149185	-0.573789			1.14561	1.14561	0.636642	0.82816	-1.2075	0.18554	O35640	O35640	Annexin A8	Anxa8	1
0.205518	0.0415233	0.174534	0.249506	0.0892269	0.251446			1.10363	1.10363	0.107808	1.14767	1.14767	0.0672175	Q07076	Q07076	Annexin A7	Anxa7	1
0.0364681	0.234624	0.351515	-0.109094	0.124328	0.38228			1.15937	1.15937	0.152601	1.10686	1.10686	0.449008	P14824	P14824	Annexin A6	Anxa6	1
-0.0153596	0.0893625	-0.0336434	-0.0283958	0.0890913	-0.0632132			1.01009	1.01009	0.759065	1.00045	1.00045	0.987122	P48036	P48036	Annexin A5	Anxa5	1
0.013641	0.0950467	0.247442	0.0564447	0.198997	0.273695			1.08823	1.08823	0.225333	1.13223	1.13223	0.109511	P97429	P97429	Annexin A4	Anxa4	1
0.831634	0.108759	0.171975	0.498353	0.232415	-0.12956			1.3282	1.3282	0.249881	1.16717	1.16717	0.385586	O35639	O35639	Annexin A3	Anxa3	1
0.281906	0.385928	0.202512	0.339365	0.231555	0.390998	+	+	1.2244	1.2244	0.0319132	1.2502	1.2502	0.0207917	P07356;REV__Q8BND4	P07356	Annexin A2	Anxa2	2
-0.093602	0.0253123	1.02609	-0.032492	0.0825663	1.86184			1.33046	1.33046	0.463465	1.89044	1.89044	0.407794	P97384	P97384	Annexin A11	Anxa11	1
0.277985	0.212632	0.00201835	0.130404	-0.0231232	-0.0630323			1.12423	1.12423	0.187336	1.01198	1.01198	0.825825	P10107;A2BH40	P10107	Annexin A1	Anxa1	2
0.630405	0.675726	1.24312	0.846393	0.668482	1.16582	+	+	1.8375	1.8375	0.0498243	1.877	1.877	0.0255014	P97449	P97449	Aminopeptidase N	Anpep	1
0.507211	0.506297	0.550014	-0.118899	-0.279722	0.4336	+		1.43527	1.43527	0.000764907	1.03175	1.03175	0.961861	Q8BH79	Q8BH79	Anoctamin-10	Ano10	1
-0.187674	-0.375553	-0.292793	-0.652856	-0.50982	-0.666118	+	+	0.821717	-1.21696	0.0344349	0.656177	-1.52398	0.00666977	O09174	O09174	Alpha-methylacyl-CoA racemase	Amacr	1
0.0576928	-0.558495	-0.502424	-0.367806	-0.418311	-0.695536		+	0.808577	-1.23674	0.231244	0.71358	-1.40138	0.0400117	P05064;P05063;Q91Y97	P05064	Fructose-bisphosphate aldolase A	Aldoa	3
-0.0298974	-0.254565	-0.623865	-0.165677	-0.341208	-0.566592			0.82222	-1.21622	0.222462	0.785367	-1.27329	0.0910223	Q9JLJ2	Q9JLJ2	4-trimethylaminobutyraldehyde dehydrogenase	Aldh9a1	1
0.1137	0.31371	0.183836	0.20063	0.206143	0.244522		+	1.1536	1.1536	0.0736695	1.1625	1.1625	0.00401849	Q9DBF1	Q9DBF1	Alpha-aminoadipic semialdehyde dehydrogenase	Aldh7a1	1
0.128029	0.201383	0.101784	0.0396999	-0.0569864	0.0419438	+		1.10523	1.10523	0.0404098	1.00622	1.00622	0.82454	Q9EQ20	Q9EQ20	Methylmalonate-semialdehyde dehydrogenase [acylating], mitochondrial	Aldh6a1	1
0.135404	0.0258793	0.312549	0.176961	-0.061782	0.233397			1.11947	1.11947	0.199161	1.08806	1.08806	0.327693	Q8CHT0	Q8CHT0	Delta-1-pyrroline-5-carboxylate dehydrogenase, mitochondrial	Aldh4a1	1
0.00417777	0.0318186	0.126312	0.145351	-0.0704059	0.0264459			1.0389	1.0389	0.280961	1.02562	1.02562	0.64231	P47738;Q62148;Q9JHW9	P47738	Aldehyde dehydrogenase, mitochondrial	Aldh2	3
0.0942361	-0.538723	-0.49981	0.0546401	-0.66326	-0.316546			0.821027	-1.21799	0.264138	0.824347	-1.21308	0.275199	Q8K009	Q8K009	Mitochondrial 10-formyltetrahydrofolate dehydrogenase	Aldh1l2	1
-0.0937558	-0.843992	-1.06682	-0.317535	-0.610984	-1.20025			0.657183	-1.52165	0.15122	0.630797	-1.5853	0.111793	O35945;P24549	O35945	Aldehyde dehydrogenase, cytosolic 1	Aldh1a7	2
-0.130223	-0.513111	-0.59719	-0.177099	-0.414787	-0.688171			0.75848	-1.31843	0.102536	0.75175	-1.33023	0.101792	Q9Z110	Q9Z110	Delta-1-pyrroline-5-carboxylate synthase;Glutamate 5-kinase;Gamma-glutamyl phosphate reductase	Aldh18a1	1
0.280006	-0.37103	-0.172165	0.100978	-0.0320937	-0.22398			0.958313	-1.0435	0.693452	0.9689	-1.0321	0.638608	P10518	P10518	Delta-aminolevulinic acid dehydratase	Alad	1
0.344147	-0.317175	-0.409987	0.110631	0.0486547	-0.484368			0.941557	-1.06207	0.64459	0.942937	-1.06052	0.624039	P45377	P45377	Aldose reductase-related protein 2	Akr1b8	1
0.124725	-0.507091	-1.00886	0.14104	-0.00552165	-0.841249			0.763627	-1.30954	0.292936	0.88568	-1.12908	0.522333	P45376	P45376	Aldose reductase	Akr1b1	1
-0.188677	-0.147857	-0.421303	-0.0430958	0.0506061	-0.103472			0.84225	-1.1873	0.0973462	0.97902	-1.02143	0.5495	Q9Z0X1	Q9Z0X1	Apoptosis-inducing factor 1, mitochondrial	Aifm1	1
-0.624555	0.0745054	-0.511835	-0.61105	-0.00542031	-0.149841			0.800983	-1.24847	0.243973	0.850773	-1.1754	0.296812	Q9ESW4	Q9ESW4	Acylglycerol kinase, mitochondrial	Agk	1
0.503857	0.0629506	0.1503	0.643487	0.457542	0.401958		+	1.1908	1.1908	0.218165	1.41887	1.41887	0.0205948	Q64191	Q64191	N(4)-(beta-N-acetylglucosaminyl)-L-asparaginase;Glycosylasparaginase alpha chain;Glycosylasparaginase beta chain	Aga	1
-0.179319	-0.831307	-0.694181	-0.310683	-0.572909	-0.616149		+	0.687733	-1.45405	0.103396	0.71031	-1.40784	0.0345656	Q8JZQ2;Q8C8R3	Q8JZQ2	AFG3-like protein 2	Afg3l2	2
-0.907116	0.624148	-0.433292	-0.0588336	0.711759	-0.177457			0.938373	-1.06567	0.650521	1.1607	1.1607	0.626973	Q920A7	Q920A7	AFG3-like protein 1	Afg3l1	1
0.384271	0.879862	1.06095	0.552967	0.417488	0.613626		+	1.7439	1.7439	0.061849	1.44427	1.44427	0.0118422	Q8VDL4	Q8VDL4	ADP-dependent glucokinase	Adpgk	1
-0.0792951	-0.690731	-1.19618	-0.11821	-0.0798287	-1.10011			0.667497	-1.49813	0.179516	0.777993	-1.28536	0.324372	P55264	P55264	Adenosine kinase	Adk	1
0.653977	0.745366	1.05624	0.832526	0.543694	0.637286	+	+	1.77647	1.77647	0.0214155	1.59797	1.59797	0.0156927	Q60994	Q60994	Adiponectin	Adipoq	1
-0.245386	-0.0442408	-0.600512	-0.181804	-0.0355792	-0.592745			0.824303	-1.21315	0.209618	0.840107	-1.19033	0.246839	Q8R0N6	Q8R0N6	Hydroxyacid-oxoacid transhydrogenase, mitochondrial	Adhfe1	1
-0.140237	-0.0427837	-0.185163	0.265077	0.281075	0.140255		+	0.919233	-1.08786	0.0999715	1.17297	1.17297	0.0358284	Q60936	Q60936	Chaperone activity of bc1 complex-like, mitochondrial	Adck3	1
-0.270486	-0.851704	-0.577789	-0.446423	-0.39462	-0.393274		+	0.684387	-1.46116	0.077678	0.751983	-1.32982	0.00180351	Q99JY9;Q641P0	Q99JY9	Actin-related protein 3	Actr3	2
0.0661237	-0.70045	-0.983019	-0.0124318	-0.433721	-0.744052			0.722733	-1.38364	0.227554	0.776277	-1.2882	0.202201	P57780	P57780	Alpha-actinin-4	Actn4	1
0.238298	-1.74575	-0.976134	0.326767	-1.2361	-0.626625			0.66204	-1.51048	0.288128	0.77547	-1.28954	0.377197	Q7TPR4;O88990	Q7TPR4	Alpha-actinin-1	Actn1	2
-0.184556	-1.34883	-1.73317	-0.2042	-1.23491	-1.37109			0.52444	-1.9068	0.144278	0.55983	-1.78626	0.126059	Q9Z2N8	Q9Z2N8	Actin-like protein 6A	Actl6a	1
0.0869197	-0.262452	-0.534099	0.320543	0.0465609	-0.343769			0.86212	-1.15993	0.318762	1.02319	1.02319	0.971477	P60710;P63260;Q8BFZ3	P60710;P63260	Actin, cytoplasmic 1;Actin, cytoplasmic 1, N-terminally processed;Actin, cytoplasmic 2;Actin, cytoplasmic 2, N-terminally processed	Actb;Actg1	3
0.144699	0.443713	0.249263	-0.0338649	0.0137839	0.193582			1.21807	1.21807	0.0859416	1.04333	1.04333	0.49153	P41216	P41216	Long-chain-fatty-acid--CoA ligase 1	Acsl1	1
-0.212885	0.405666	-0.445421	0.235114	0.324811	-0.159267			0.97396	-1.02674	0.771724	1.10833	1.10833	0.463851	Q8VCW8	Q8VCW8	Acyl-CoA synthetase family member 2, mitochondrial	Acsf2	1
-0.197104	-0.116379	-0.399007	0.102053	0.0210533	-0.331028			0.85106	-1.17501	0.105749	0.96099	-1.04059	0.654095	Q9EPL9	Q9EPL9	Peroxisomal acyl-coenzyme A oxidase 3	Acox3	1
0.03492	0.304745	0.46874	0.00115371	-0.0320937	0.328836			1.21453	1.21453	0.166822	1.07827	1.07827	0.479449	Q9R0H0	Q9R0H0	Peroxisomal acyl-coenzyme A oxidase 1	Acox1	1
-0.242209	-0.10799	0.216238	0.0206267	-0.0700121	0.196733			0.978343	-1.02214	0.77397	1.03771	1.03771	0.594582	Q9R0X4;Q32MW3	Q9R0X4	Acyl-coenzyme A thioesterase 9, mitochondrial	Acot9	2
-0.119683	-0.0969	-0.7139	-0.000158663	0.0133551	-0.830896			0.8217	-1.21699	0.264412	0.857123	-1.16669	0.431893	Q91V12	Q91V12	Cytosolic acyl coenzyme A thioester hydrolase	Acot7	1
0.133037	0.0448837	-0.620579	0.0851526	-0.0014434	-0.0681052			0.926203	-1.07968	0.598329	1.00456	1.00456	0.917384	Q9QYR9	Q9QYR9	Acyl-coenzyme A thioesterase 2, mitochondrial	Acot2	1
0.0468402	-0.098382	-0.144425	0.0371714	-0.0375028	-0.165176			0.957273	-1.04463	0.374629	0.964087	-1.03725	0.448963	O55137	O55137	Acyl-coenzyme A thioesterase 1	Acot1	1
-0.367843	-0.797137	-0.315522	-0.342763	-0.789811	-0.486307			0.717997	-1.39276	0.0837448	0.6936	-1.44175	0.0547794	Q99KI0	Q99KI0	Aconitate hydratase, mitochondrial	Aco2	1
0.0593554	-0.472209	-0.678695	-0.212852	-0.310271	-0.585237			0.795863	-1.2565	0.239739	0.77862	-1.28432	0.0802637	P28271;Q811J3	P28271	Cytoplasmic aconitate hydratase	Aco1	2
0.148348	-0.914847	-0.943222	-0.366746	-0.91175	-1.28926			0.71959	-1.38968	0.253522	0.572077	-1.74802	0.0855041	Q91V92	Q91V92	ATP-citrate synthase	Acly	1
-0.619027	-0.348831	-2.21491	-1.14312	-0.83663	-1.80839		+	0.550577	-1.81628	0.210017	0.432747	-2.31082	0.0479186	Q5XG73	Q5XG73	Acyl-CoA-binding domain-containing protein 5	Acbd5	1
0.132248	-0.662232	-1.36665	-0.183916	-0.321333	-1.34512			0.70523	-1.41798	0.281667	0.69142	-1.4463	0.234265	Q8CAY6	Q8CAY6	Acetyl-CoA acetyltransferase, cytosolic	Acat2	1
-0.23817	-0.299312	-0.302244	-0.118539	-0.306341	-0.416751	+		0.823817	-1.21386	0.00552187	0.826307	-1.2102	0.0842814	Q8QZT1	Q8QZT1	Acetyl-CoA acetyltransferase, mitochondrial	Acat1	1
-0.189055	-0.23703	-0.179008	-0.239311	-0.322632	-0.237677	+	+	0.86966	-1.14987	0.00778646	0.831623	-1.20247	0.0108943	P50544	P50544	Very long-chain specific acyl-CoA dehydrogenase, mitochondrial	Acadvl	1
0.271904	0.336055	-0.249616	0.0368901	0.0695647	-0.308537			1.10361	1.10361	0.585536	0.96092	-1.04067	0.633597	Q9DBL1	Q9DBL1	Short/branched chain specific acyl-CoA dehydrogenase, mitochondrial	Acadsb	1
-0.0649779	0.117562	-0.043185	-0.00408866	-0.0587885	-0.188348			1.00379	1.00379	0.961539	0.94495	-1.05826	0.265044	Q07417	Q07417	Short-chain specific acyl-CoA dehydrogenase, mitochondrial	Acads	1
-0.188447	0.0846086	0.0425042	-0.0767367	0.00619029	-0.0463697			0.989283	-1.01083	0.832092	0.973623	-1.02709	0.248915	P45952	P45952	Medium-chain specific acyl-CoA dehydrogenase, mitochondrial	Acadm	1
-0.0920787	-0.0928324	-0.184064	0.0305479	-0.0141644	-0.181166			0.91869	-1.08851	0.0564737	0.96454	-1.03676	0.483704	P51174	P51174	Long-chain specific acyl-CoA dehydrogenase, mitochondrial	Acadl	1
0.180784	0.431783	0.222434	0.0480967	0.218843	-0.0114571			1.21637	1.21637	0.0698	1.06326	1.06326	0.342558	Q8JZN5	Q8JZN5	Acyl-CoA dehydrogenase family member 9, mitochondrial	Acad9	1
-0.0524461	0.220206	-1.02694	-0.0445682	0.121546	-0.456643			0.873317	-1.14506	0.528289	0.92872	-1.07675	0.538176	Q8K370	Q8K370	Acyl-CoA dehydrogenase family member 10	Acad10	1
-0.121879	-0.40855	-1.73899	-0.340276	-0.435827	-1.69152			0.657317	-1.52134	0.268217	0.61292	-1.63153	0.199436	Q5SWU9	Q5SWU9	Acetyl-CoA carboxylase 1;Biotin carboxylase	Acaca	1
-0.0351357	-0.0796304	0.0936954	0.0542234	-0.0597205	-0.0159575			0.996447	-1.00357	0.904874	0.995583	-1.00444	0.849359	Q8BWT1	Q8BWT1	3-ketoacyl-CoA thiolase, mitochondrial	Acaa2	1
-0.198444	0.0339339	-0.670612	-0.719709	-0.635629	-0.972874		+	0.841177	-1.18881	0.31138	0.58679	-1.70419	0.0166308	Q921H8;Q8VCH0	Q921H8;Q8VCH0	3-ketoacyl-CoA thiolase A, peroxisomal;3-ketoacyl-CoA thiolase B, peroxisomal	Acaa1a;Acaa1b	2
0.157691	0.574828	-0.192942	-0.232261	0.0110662	-0.603928			1.15994	1.15994	0.502765	0.838987	-1.19191	0.263867	Q9DBL9	Q9DBL9	1-acylglycerol-3-phosphate O-acyltransferase ABHD5	Abhd5	1
-0.108145	-1.08216	-1.71881	-0.161298	-0.247525	-1.22162			0.567967	-1.76067	0.17424	0.721787	-1.38545	0.251028	Q8VCR7	Q8VCR7	Abhydrolase domain-containing protein 14B	Abhd14b	1
0.148999	0.729792	0.278342	0.880019	0.0201999	0.0647449			1.32667	1.32667	0.159823	1.30013	1.30013	0.368792	Q99LR1	Q99LR1	Monoacylglycerol lipase ABHD12	Abhd12	1
-0.223677	-0.277779	-0.0238417	-0.614227	-0.150289	-0.58567			0.888283	-1.12577	0.151512	0.74023	-1.35093	0.0955672	Q8K4F5	Q8K4F5	Abhydrolase domain-containing protein 11	Abhd11	1
-0.0917712	0.165172	-0.46949	-0.0531943	0.206143	-0.557688			0.927297	-1.0784	0.548138	0.932263	-1.07266	0.608545	Q6PE15	Q6PE15	Abhydrolase domain-containing protein 10, mitochondrial	Abhd10	1
0.182438	0.442015	-1.94064	-0.340441	-0.312312	-2.06957			0.917933	-1.0894	0.619799	0.611127	-1.63632	0.258794	Q9QZC8	Q9QZC8	Abhydrolase domain-containing protein 1	Abhd1	1
-0.0932171	-0.762559	-1.27456	-0.23455	-0.476679	-0.84635			0.646743	-1.54621	0.173523	0.708257	-1.41192	0.100076	P61222	P61222	ATP-binding cassette sub-family E member 1	Abce1	1
0.464877	0.546759	0.337311	-0.0217165	0.0060466	0.294547	+		1.36813	1.36813	0.0178766	1.07192	1.07192	0.454959	Q9JI39	Q9JI39	ATP-binding cassette sub-family B member 10, mitochondrial	Abcb10	1
-0.0688162	0.249263	-1.25718	-0.319496	-0.474793	-1.08838			0.85346	-1.1717	0.515658	0.663737	-1.50662	0.116052	Q14CH7	Q14CH7	Alanine--tRNA ligase, mitochondrial	Aars2	1
-0.0451188	-1.64314	-0.91836	-0.298957	-1.45454	-1.09755			0.60616	-1.64973	0.200739	0.54834	-1.82369	0.108571	Q8BGQ7	Q8BGQ7	Alanine--tRNA ligase, cytoplasmic	Aars	1
-0.0365258	-0.686429	-0.683043	-0.178976	-0.0113844	-0.873846			0.739747	-1.35181	0.162324	0.807053	-1.23908	0.311234	Q9D2R0	Q9D2R0	Acetoacetyl-CoA synthetase	Aacs	1
-0.0666842	-0.0404227	-1.62781	0.116365	-0.00523207	-1.50607			0.75026	-1.33287	0.385366	0.810817	-1.23332	0.466845	Q80UG5	Q80UG5	Septin-9	Sept9	1
-0.633479	-0.683692	-0.517523	-0.483581	-0.132673	0.0672257	+		0.655253	-1.52613	0.00641104	0.89168	-1.12148	0.373476	O55131;Q8C650;Q9DA97	O55131	Septin-7	Sept7	3
-0.989879	-0.38449	-2.76141	-0.920243	-0.249411	-2.86208			0.47235	-2.11707	0.192921	0.5024	-1.99045	0.228391	P42208	P42208	Septin-2	Sept2	1
0.160791	-0.081858	0.0866479	0.46069	-0.231142	0.196355			1.04155	1.04155	0.522381	1.12465	1.12465	0.554182	Q8BH86	Q8BH86	UPF0317 protein C14orf159 homolog, mitochondrial		1
-0.15917	-0.194014	-0.561473	-0.77327	-0.728861	-0.745309		+	0.815773	-1.22583	0.141341	0.595003	-1.68066	0.000299256	Q8BHE8	Q8BHE8	Uncharacterized protein C2orf47 homolog, mitochondrial		1
-0.391512	-0.544561	-1.57665	-0.0634393	-0.149217	-0.995161			0.594397	-1.68238	0.153296	0.7868	-1.27097	0.308395	Q8CF66	Q8CF66	UPF0539 protein C7orf59 homolog		1
1.35811	1.01536	1.03154	1.60772	0.957172	0.969454	+	+	2.2097	2.2097	0.0095391	2.31577	2.31577	0.0316806	Q9JHJ3	Q9JHJ3	Lysosomal protein NCU-G1		1
